# Supplementary material for: Naturally occurring substitution in one amino acid in VHSV phosphoprotein enhances viral virulence in flounder
Source: PLoS Pathog. 2021 Jan 19;17(1):e1009213. doi: 10.1371/journal.ppat.1009213 (PMC7845975; doi:10.1371/journal.ppat.1009213)
Supplement: S2 Table — (XLSX) [file ppat.1009213.s005.xlsx]

## Sheet: All
Flounder Gene_id	Flounder description	Zebrafish Gene id	Zebrafish gene symbol	Zebrafish gene description	rVHSVWT_6h_1	rVHSVWT_6h_2	rVHSVP_6h_1	rVHSVP_6h_2	baseMean	log2FoldChange	lfcSE	stat	pvalue	padj
LOC109644210	PREDICTED: UNC93-like protein MFSD11, partial	ENSDARG00000036038.5673	0	#N/A	433.761	436.951	11.7738	18.696	225.296	-4.83711	0.352941	-13.7051	9.46072e-43	2.12431e-38
LOC109640112	PREDICTED: eukaryotic translation initiation factor 3 subunit K isoform X1	ENSDARG00000036038.60	0	#N/A	4021.66	4174.57	5119.63	5867.59	4795.86	0.422696	0.0904566	4.67291	2.96958e-06	0.0333395
skor2	PREDICTED: SKI family transcriptional corepressor 2	ENSDARG00000062448.7	skor1b	SKI family transcriptional corepressor 1b	8.56812	12.4843	59.85	85.608	41.6276	2.78238	0.624675	4.45412	8.42366e-06	0.0630483
LOC109643022	PREDICTED: presequence protease, mitochondrial-like, partial	ENSDARG00000036038.4134	0	#N/A	300.955	235.282	130.493	105.288	193.004	-1.18436	0.281582	-4.20609	2.59831e-05	0.145856
ctgf	PREDICTED: connective tissue growth factor isoform X2	ENSDARG00000112741.1	ccn2a	cellular communication network factor 2a	2662.54	2406.59	3705.79	3110.42	2971.34	0.427524	0.107501	3.97694	6.98068e-05	0.313489
LOC109642567	PREDICTED: dehydrogenase/reductase SDR family member 7B-like	ENSDARG00000036038.3521	0	#N/A	104.959	5.762	3.92459	2.952	29.3995	-4.00589	1.07409	-3.72955	0.000191821	0.71786
cyr61	PREDICTED: protein CYR61	ENSDARG00000023062.8	ccn1	cellular communication network factor 1	6825.58	7274.52	9305.2	8182.94	7897.06	0.310573	0.0849707	3.65506	0.000257126	0.721688
psma3	PREDICTED: proteasome subunit alpha type-3	ENSDARG00000036038.7261	0	#N/A	2724.66	3171.02	1619.87	1080.43	2149	-1.12657	0.30637	-3.67717	0.00023584	0.721688
LOC109628151	PREDICTED: WD40 repeat-containing protein SMU1	ENSDARG00000002538.8	smu1a	SMU1 DNA replication regulator and spliceosomal factor a	2038.14	1888.01	1958.37	1797.77	1920.57	-0.0635733	0.106521	-0.596812	0.550633	0.999969
LOC109633196	PREDICTED: probable carboxypeptidase X1	ENSDARG00000098158.2	cpxm1b	carboxypeptidase X (M14 family), member 1b	1122.42	1055.41	1104.77	983.015	1066.4	-0.0606236	0.13	-0.466336	0.640975	0.999969
ikbkap	PREDICTED: elongator complex protein 1	ENSDARG00000094204.3	elp1	elongator complex protein 1	1441.59	1407.85	1488.4	1300.85	1409.67	-0.0306871	0.119122	-0.257611	0.796707	0.999969
arhgef37	PREDICTED: rho guanine nucleotide exchange factor 37	ENSDARG00000115787.1	arhgef37	Rho guanine nucleotide exchange factor (GEF) 37	579.419	561.795	566.122	594.336	575.418	0.0242935	0.15988	0.151949	0.879227	0.999969
LOC109628111	PREDICTED: peroxisome proliferator-activated receptor gamma coactivator 1-beta-like	ENSDARG00000101569.2	ppargc1b	peroxisome proliferator-activated receptor gamma, coactivator 1 beta	358.79	341.878	401.289	478.224	395.045	0.328245	0.195623	1.67794	0.0933581	0.999969
LOC109633255	PREDICTED: tumor suppressor p53-binding protein 1-like	#N/A	0	#N/A	229.197	239.123	270.797	201.72	235.209	0.0126787	0.25355	0.0500046	0.960119	0.999969
pde6a	PREDICTED: rod cGMP-specific 3\\',5\\'-cyclic phosphodiesterase subunit alpha	ENSDARG00000000380.11	pde6a	phosphodiesterase 6A, cGMP-specific, rod, alpha	1.07102	0	0	1.968	0.759754	0.904117	4.33003	0.208801	0.834603	0.999969
slc26a2	PREDICTED: sulfate transporter	ENSDARG00000011618.11	slc26a2	solute carrier family 26 member 2	1373.04	1525.97	1385.38	1535.04	1454.86	0.0101796	0.119105	0.0854675	0.93189	0.999969
htr4	PREDICTED: 5-hydroxytryptamine receptor 4	ENSDARG00000061940.7	htr4	5-hydroxytryptamine receptor 4	100.675	71.0646	63.7746	82.656	79.5426	-0.228138	0.419899	-0.543316	0.586912	0.999969
lman2	PREDICTED: vesicular integral-membrane protein VIP36	ENSDARG00000061854.6	lman2	lectin, mannose-binding 2	2055.28	2082.96	2059.43	2210.06	2101.93	0.0449867	0.10012	0.44933	0.653194	0.999969
fat2	PREDICTED: protocadherin Fat 2	ENSDARG00000018923.11	fat2	FAT atypical cadherin 2	783.983	847.013	849.674	862.968	835.909	0.0700572	0.138132	0.507175	0.612032	0.999969
LOC109624919	PREDICTED: melatonin receptor type 1A-like	ENSDARG00000012057.10	mtnr1al	melatonin receptor type 1A like	1.07102	1.92067	3.92459	0	1.72907	0.387917	2.7853	0.139273	0.889234	0.999969
LOC109627568	PREDICTED: proton-coupled amino acid transporter 1-like	ENSDARG00000075618.6	slc36a1	solute carrier family 36 member 1	1685.78	2038.79	1723.88	2022.12	1867.64	0.00772674	0.125112	0.0617588	0.950755	0.999969
atox1	PREDICTED: copper transport protein ATOX1	ENSDARG00000087693.4	atox1	antioxidant 1 copper chaperone	1642.94	1854.4	1723.88	1811.54	1758.19	0.0151528	0.110913	0.136619	0.891332	0.999969
sparc	PREDICTED: SPARC	ENSDARG00000019353.9	sparc	secreted protein, acidic, cysteine-rich (osteonectin)	14701.8	16275.7	15043	15792.2	15453.2	-0.0067425	0.0756663	-0.0891083	0.928996	0.999969
g3bp1	PREDICTED: ras GTPase-activating protein-binding protein 1	ENSDARG00000017741.8	g3bp1	GTPase activating protein (SH3 domain) binding protein 1	6629.58	6434.23	6526.59	6196.24	6446.66	-0.0380878	0.0767538	-0.496233	0.61973	0.999969
LOC109633322	PREDICTED: glycine receptor subunit alphaZ1-like	ENSDARG00000012019.11	glra1	glycine receptor, alpha 1	4.28406	1.92067	1.9623	9.83999	4.50175	0.934048	1.71631	0.544219	0.586291	0.999969
neil3	PREDICTED: endonuclease 8-like 3	ENSDARG00000020079.11	neil3	nei-like DNA glycosylase 3	912.505	830.688	927.184	910.2	895.144	0.0764086	0.135514	0.563844	0.57286	0.999969
aga	PREDICTED: N(4)-(beta-N-acetylglucosaminyl)-L-asparaginase	ENSDARG00000114305.1	aga	aspartylglucosaminidase	701.515	669.352	674.048	766.536	702.863	0.0717944	0.151848	0.472804	0.636353	0.999969
LOC109627387	PREDICTED: teneurin-3-like	ENSDARG00000005479.13	tenm3	Teneurin-3	14.9942	11.524	7.84918	29.52	15.9718	0.496456	0.959467	0.517429	0.604857	0.999969
tdo2	PREDICTED: tryptophan 2,3-dioxygenase	ENSDARG00000109773.1	tdo2a	tryptophan 2,3-dioxygenase a	0	3.84133	0	1.968	1.45233	-0.973704	3.26182	-0.298516	0.76531	0.999969
ctso	PREDICTED: cathepsin O	ENSDARG00000052855.7	ctso	cathepsin O	0	0	0	4.92	1.23	3.72085	3.84977	0.966513	0.333787	0.999969
asb5	PREDICTED: ankyrin repeat and SOCS box protein 5 isoform X1	ENSDARG00000053222.9	asb5b	ankyrin repeat and SOCS box containing 5b	4.28406	0	0	0	1.07102	-3.56176	4.06993	-0.875142	0.381497	0.999969
gpm6a	PREDICTED: neuronal membrane glycoprotein M6-a	ENSDARG00000055455.6	gpm6aa	glycoprotein M6Aa	0	0	0	1.968	0.492	2.39885	4.89213	0.49035	0.623886	0.999969
egf	PREDICTED: pro-epidermal growth factor	ENSDARG00000052739.8	egf	epidermal growth factor	8.56812	3.84133	0	0	3.10236	-5.09899	2.48619	-2.05092	0.0402744	0.999969
elovl6	PREDICTED: elongation of very long chain fatty acids protein 6	ENSDARG00000004402.10	elovl6	ELOVL fatty acid elongase 6	1524.05	1425.13	1350.06	1289.04	1397.07	-0.159978	0.11467	-1.39511	0.162982	0.999969
pitx2	PREDICTED: pituitary homeobox 2 isoform X2	ENSDARG00000036194.9	pitx2	paired-like homeodomain 2	72.829	32.6513	15.6984	48.216	42.3487	-0.720094	0.662599	-1.08677	0.277138	0.999969
LOC109626024	PREDICTED: alcohol dehydrogenase class-3-like	ENSDARG00000087262.4	ENSDARG00000087262.4	63568 description	389.849	377.411	359.1	392.616	379.744	-0.0293536	0.192964	-0.15212	0.879092	0.999969
gar1	PREDICTED: H/ACA ribonucleoprotein complex subunit 1	ENSDARG00000116188.1	gar1	GAR1 homolog, ribonucleoprotein	2510.46	2398.91	2215.43	2305.51	2357.58	-0.118752	0.0960793	-1.23597	0.216468	0.999969
LOC109626035	PREDICTED: alcohol dehydrogenase class-3	ENSDARG00000111574.1	adh5	alcohol dehydrogenase 5	1309.85	1111.1	1084.17	1021.39	1131.63	-0.200716	0.132064	-1.51983	0.128553	0.999969
LOC109626046	PREDICTED: eukaryotic translation initiation factor 4E-1A isoform X1	ENSDARG00000115520.1	eif4ea	eukaryotic translation initiation factor 4ea	139.232	145.01	144.229	124.968	138.36	-0.0786853	0.309113	-0.254552	0.799069	0.999969
LOC109627236	PREDICTED: leucine-rich repeat and immunoglobulin-like domain-containing nogo receptor-interacting protein 2	ENSDARG00000074535.6	lingo2a	leucine rich repeat and Ig domain containing 2a	95.3203	94.1126	51.0197	127.92	92.0931	-0.0822597	0.450778	-0.182484	0.855203	0.999969
cxcl14	PREDICTED: C-X-C motif chemokine 14	ENSDARG00000113190.1	cxcl14	chemokine (C-X-C motif) ligand 14	5.35508	12.4843	14.7172	33.456	16.5031	1.42545	0.944814	1.50871	0.131373	0.999969
fam13b	PREDICTED: protein FAM13B isoform X1	ENSDARG00000076779.5	fam13b	family with sequence similarity 13 member B	1627.94	1604.72	1708.18	1640.33	1645.29	0.0508655	0.10648	0.477699	0.632865	0.999969
klhl3	PREDICTED: kelch-like protein 3	ENSDARG00000111715.1	klhl3	kelch-like family member 3	481.957	467.682	487.63	504.792	485.515	0.0637476	0.171646	0.37139	0.710347	0.999969
LOC109627758	PREDICTED: heterogeneous nuclear ribonucleoprotein A0-like	ENSDARG00000115694.1	ENSDARG00000115694.1	#N/A	5890.58	5523.83	5523.86	5472.02	5602.57	-0.0537433	0.0790343	-0.68	0.496505	0.999969
LOC109625227	PREDICTED: heterogeneous nuclear ribonucleoprotein A0-like	ENSDARG00000115694.1	ENSDARG00000115694.1	#N/A	23543.1	21183	21686.3	21090.1	21875.6	-0.0642292	0.0736405	-0.872199	0.3831	0.999969
maea	PREDICTED: macrophage erythroblast attacher isoform X1	ENSDARG00000053691.5	maea	macrophage erythroblast attacher	1132.06	1188.89	1260.77	1222.13	1200.96	0.0970689	0.11953	0.812091	0.416739	0.999969
ctbp1	PREDICTED: C-terminal-binding protein 1	ENSDARG00000019213.11	CTBP1	zgc	1978.16	1989.81	1968.18	1952.25	1972.1	-0.0174119	0.0995108	-0.174975	0.861099	0.999969
spon2	PREDICTED: spondin-2	ENSDARG00000002732.9	spon2b	spondin 2b, extracellular matrix protein	2.14203	3.84133	0	3.936	2.47984	-0.607505	2.3617	-0.257232	0.797	0.999969
rnf212	PREDICTED: probable E3 SUMO-protein ligase RNF212	ENSDARG00000090319.3	rnf212	ring finger protein 212	3.21305	8.64299	1.9623	7.872	5.42258	-0.275256	1.55921	-0.176536	0.859873	0.999969
fgfrl1	PREDICTED: fibroblast growth factor receptor-like 1	ENSDARG00000032617.9	fgfrl1a	fibroblast growth factor receptor like 1a	5480.38	6343.96	5728.92	6257.25	5952.63	0.0193652	0.0919678	0.210565	0.833226	0.999969
LOC109626374	#N/A	ENSDARG00000036038.10451	0	#N/A	4.28406	1.92067	1.9623	30.504	9.66775	2.39648	1.40682	1.70347	0.0884799	0.999969
LOC109626347	PREDICTED: slit homolog 3 protein-like isoform X1	ENSDARG00000034268.10	slit3	slit homolog 3 (Drosophila)	415.554	472.484	373.817	558.912	455.192	0.0702751	0.213812	0.328677	0.7424	0.999969
LOC109633529	PREDICTED: uncharacterized protein LOC109633529	ENSDARG00000110676.1	nitr3a	novel immune-type receptor 3a	41.7696	67.2233	72.6049	63.96	61.3894	0.322294	0.475698	0.677519	0.498077	0.999969
LOC109626367	PREDICTED: uncharacterized protein LOC109626367	ENSDARG00000110676.1	nitr3a	novel immune-type receptor 3a	23.5623	88.3506	51.0197	11.808	43.6852	-0.835958	0.740302	-1.12921	0.258808	0.999969
LOC109633604	PREDICTED: integrin alpha-6-like	ENSDARG00000042282.8	itga6a	integrin, alpha 6a	262.399	254.488	246.268	256.824	254.995	-0.0388464	0.229578	-0.169208	0.865633	0.999969
LOC109628683	PREDICTED: glypican-6-like isoform X1	ENSDARG00000103156.2	gpc6a	glypican 6a	27.8464	40.334	41.2082	45.264	38.6631	0.34028	0.580483	0.586202	0.55774	0.999969
LOC109626259	PREDICTED: cohesin subunit SA-1-like	ENSDARG00000062137.7	stag1b	stromal antigen 1b	3475.44	3454.32	3543.91	3338.71	3453.09	-0.00982429	0.0869198	-0.113027	0.910009	0.999969
LOC109633697	PREDICTED: LOW QUALITY PROTEIN: leucine-rich repeat extensin-like protein 1	ENSDARG00000056873.5	and3	actinodin3	1.07102	5.762	0	2.952	2.44625	-1.21729	2.43085	-0.500766	0.616536	0.999969
cops6	PREDICTED: COP9 signalosome complex subunit 6	ENSDARG00000102417.2	psmd7	proteasome 26S subunit, non-ATPase 7	1801.45	1864.01	1868.11	1936.51	1867.52	0.0536087	0.102454	0.523246	0.600803	0.999969
fbxl12	PREDICTED: F-box/LRR-repeat protein 12	ENSDARG00000004937.9	skp2	S-phase kinase-associated protein 2, E3 ubiquitin protein ligase	604.052	556.033	571.028	589.416	580.132	0.000900114	0.160625	0.00560384	0.995529	0.999969
LOC109632179	PREDICTED: aurora kinase B-like	ENSDARG00000037640.7	aurkb	aurora kinase B	3471.16	2957.82	3128.88	3040.56	3149.61	-0.0590389	0.100273	-0.588779	0.556009	0.999969
bod1l1	PREDICTED: biorientation of chromosomes in cell division protein 1-like 1	ENSDARG00000089505.3	bod1l1	biorientation of chromosomes in cell division 1-like 1	815.042	757.702	877.146	832.464	820.589	0.120781	0.13977	0.864141	0.387511	0.999969
nkx3-2	PREDICTED: homeobox protein Nkx-3.2	ENSDARG00000037639.6	nkx3-2	NK3 homeobox 2	85.6812	65.3026	92.2279	57.072	75.0709	-0.0145871	0.441483	-0.0330411	0.973642	0.999969
rab28	PREDICTED: ras-related protein Rab-28	ENSDARG00000109465.1	rab11a	RAB11a, member RAS oncogene family	1047.45	1215.78	1049.83	1195.56	1127.16	-0.0120343	0.134861	-0.0892347	0.928895	0.999969
trnai-uau	#N/A	#N/A	#N/A	#N/A	2.14203	0.960333	13.7361	3.936	5.19361	2.52201	1.70544	1.4788	0.139194	0.999969
hs3st1	PREDICTED: heparan sulfate glucosamine 3-O-sulfotransferase 1	ENSDARG00000035578.5	hs3st1l2	heparan sulfate (glucosamine) 3-O-sulfotransferase 1-like 2	281.677	301.544	267.853	309.96	290.259	-0.0138591	0.221041	-0.0626992	0.950006	0.999969
clnk	PREDICTED: cytokine-dependent hematopoietic cell linker	ENSDARG00000091321.3	CA	#N/A	32.1305	57.62	52.0008	49.2	47.7378	0.169688	0.540183	0.314131	0.753421	0.999969
LOC109626813	PREDICTED: uncharacterized protein LOC109626813	ENSDARG00000010270.10	fezf1	FEZ family zinc finger 1	227.055	282.338	232.532	242.064	245.997	-0.103296	0.242066	-0.426726	0.669579	0.999969
LOC109626798	PREDICTED: uncharacterized protein LOC109626798	ENSDARG00000010270.10	fezf1	FEZ family zinc finger 1	18.2073	26.8893	27.4721	15.744	22.0782	-0.0637161	0.774928	-0.0822219	0.93447	0.999969
gsr	PREDICTED: glutathione reductase, mitochondrial isoform X1	ENSDARG00000019236.11	gsr	glutathione reductase	1278.79	1093.82	1154.81	1027.3	1138.68	-0.120133	0.134161	-0.89544	0.370552	0.999969
slc30a9	PREDICTED: zinc transporter 9	ENSDARG00000057272.8	slc30a9	solute carrier family 30 member 9	1756.46	1790.06	1829.84	1795.8	1793.04	0.0317481	0.10295	0.308384	0.75779	0.999969
grxcr1	PREDICTED: glutaredoxin domain-containing cysteine-rich protein 1	ENSDARG00000105434.3	grxcr1a	glutaredoxin and cysteine rich domain containing 1 a	1.07102	1.92067	3.92459	3.936	2.71307	1.3873	2.1137	0.656337	0.511608	0.999969
atp8a1	PREDICTED: phospholipid-transporting ATPase IA isoform X2	ENSDARG00000077492.7	atp8a2	ATPase phospholipid transporting 8A2	1371.97	1454.9	1318.66	1400.23	1386.44	-0.0564554	0.115112	-0.490438	0.623824	0.999969
shisa3	PREDICTED: protein shisa-3 homolog	ENSDARG00000075467.4	shisa3	shisa family member 3	2182.73	1670.98	2062.37	1689.53	1901.4	-0.0380173	0.138568	-0.274359	0.783808	0.999969
bend4	PREDICTED: BEN domain-containing protein 4	ENSDARG00000113607.1	BEND4	BEN domain containing 4	26.7754	14.405	9.81148	23.616	18.652	-0.297805	0.870278	-0.342196	0.732204	0.999969
LOC109627682	PREDICTED: rab11 family-interacting protein 1-like	ENSDARG00000101188.2	CABZ01048053.1	rab11 family-interacting protein 5-like	10.7102	19.2067	7.84918	17.712	13.8695	-0.230411	0.984151	-0.234121	0.814891	0.999969
LOC109627689	PREDICTED: sideroflexin-5-like isoform X1	ENSDARG00000026137.7	sfxn5b	sideroflexin 5b	124.238	146.931	98.1148	102.336	117.905	-0.436883	0.335112	-1.30369	0.192339	0.999969
smyd5	PREDICTED: SET and MYND domain-containing protein 5	ENSDARG00000071669.8	smyd5	SMYD family member 5	934.996	1068.85	1052.77	945.624	1000.56	-0.00450778	0.136885	-0.0329313	0.973729	0.999969
LOC109624159	PREDICTED: GDNF family receptor alpha-4-like	ENSDARG00000074582.4	gfra4b	GDNF family receptor alpha 4b	0	0.960333	0	2.952	0.978083	1.56228	3.91172	0.399384	0.68961	0.999969
trnal-caa	#N/A	#N/A	#N/A	#N/A	9.63914	0.960333	7.84918	1.968	5.10416	-0.101267	1.68462	-0.060113	0.952066	0.999969
LOC109628482	PREDICTED: sodium bicarbonate transporter-like protein 11 isoform X1	ENSDARG00000075532.7	slc4a11	solute carrier family 4 member 11	963.914	1079.41	1097.9	1048.94	1047.54	0.0707628	0.129887	0.544801	0.58589	0.999969
LOC109624300	PREDICTED: zinc finger protein RFP-like	ENSDARG00000102018.2	btr25	bloodthirsty-related gene family, member 25	62.1189	27.8496	49.0574	43.296	45.5805	0.0420385	0.573686	0.0732778	0.941585	0.999969
enox2	PREDICTED: ecto-NOX disulfide-thiol exchanger 2 isoform X1	ENSDARG00000078942.4	enox2	ecto-NOX disulfide-thiol exchanger 2	798.977	688.559	674.048	729.144	722.682	-0.0835121	0.153021	-0.545756	0.585234	0.999969
abcc5	PREDICTED: multidrug resistance-associated protein 5	ENSDARG00000110041.1	ENSDARG00000110041.1	ch211-221f10.2 description	1157.77	1251.31	1322.59	1245.74	1244.35	0.0919882	0.120486	0.763479	0.445178	0.999969
med12	PREDICTED: mediator of RNA polymerase II transcription subunit 12 isoform X1	ENSDARG00000103953.2	med12	mediator complex subunit 12	3932.77	4249.47	4505.43	4371.91	4264.89	0.117417	0.0849098	1.38284	0.166714	0.999969
mars2	PREDICTED: methionine--tRNA ligase, mitochondrial	ENSDARG00000114406.1	mars2	methionyl-tRNA synthetase 2, mitochondrial	254.902	255.448	295.325	265.68	267.839	0.13653	0.226215	0.603539	0.54615	0.999969
LOC109628053	PREDICTED: magnesium transporter NIPA2-like	ENSDARG00000026682.10	ENSDARG00000026682.10	101583 description	959.629	839.331	859.485	958.416	904.215	0.0157112	0.14175	0.110838	0.911745	0.999969
timm8a	PREDICTED: mitochondrial import inner membrane translocase subunit Tim8 A	ENSDARG00000023672.8	timm8a	translocase of inner mitochondrial membrane 8 homolog A (yeast)	675.81	681.836	667.18	628.776	663.401	-0.0671305	0.150709	-0.445431	0.656008	0.999969
btk	PREDICTED: tyrosine-protein kinase BTK	ENSDARG00000004433.11	btk	Bruton agammaglobulinemia tyrosine kinase	18.2073	7.68266	12.7549	0.983999	9.90721	-0.910501	1.28496	-0.708583	0.478583	0.999969
LOC109627058	PREDICTED: 60S ribosomal protein L36a	ENSDARG00000112656.1	rpl36a	ribosomal protein L36A	19839.5	16175.8	17098.5	17317.4	17607.8	-0.0654215	0.0900564	-0.72645	0.467563	0.999969
gla	PREDICTED: alpha-galactosidase A	ENSDARG00000036155.8	gla	galactosidase, alpha	583.703	600.208	590.651	664.2	609.69	0.0837858	0.159331	0.525861	0.598985	0.999969
LOC109629295	PREDICTED: glycine receptor subunit alpha-4-like isoform X2	ENSDARG00000006865.11	glra4a	glycine receptor, alpha 4a	4.28406	2.881	0	0	1.79126	-4.30774	3.00496	-1.43354	0.151702	0.999969
diaph2	PREDICTED: protein diaphanous homolog 2 isoform X1	ENSDARG00000076060.8	diaph2	diaphanous-related formin 2	985.334	1124.55	975.261	1073.54	1039.67	-0.0429682	0.134279	-0.319992	0.748975	0.999969
pcdh19	PREDICTED: protocadherin-19 isoform X7	ENSDARG00000034344.11	pcdh19	protocadherin 19	0	0	1.9623	1.968	0.982574	3.39697	3.80614	0.892497	0.372127	0.999969
tnmd	PREDICTED: tenomodulin isoform X1	ENSDARG00000052615.8	tnmd	tenomodulin	17.1362	23.048	6.86803	14.76	15.4531	-0.895367	0.928338	-0.964483	0.334804	0.999969
LOC109628011	PREDICTED: ETS-related transcription factor Elf-1-like isoform X2	ENSDARG00000020759.11	elf1	E74-like ETS transcription factor 1	1575.46	1852.48	1861.24	1727.9	1754.27	0.0657278	0.116687	0.563282	0.573243	0.999969
trnae-uuc	#N/A	#N/A	#N/A	#N/A	1.07102	0	2.94344	0	1.00361	1.48988	3.87347	0.384636	0.700507	0.999969
ube2a	PREDICTED: ubiquitin-conjugating enzyme E2 A	ENSDARG00000098466.3	ube2a	ubiquitin-conjugating enzyme E2A (RAD6 homolog)	1242.38	1421.29	1239.19	1460.26	1340.78	0.0187387	0.130157	0.14397	0.885524	0.999969
nkrf	PREDICTED: NF-kappa-B-repressing factor isoform X1	ENSDARG00000100536.2	nkrf	NFKB repressing factor	1075.3	898.871	941.902	1018.44	983.628	-0.00938762	0.140398	-0.0668644	0.94669	0.999969
2020-09-06	#N/A	#N/A	#N/A	#N/A	8506	10474.3	9584.83	9850.82	9604	0.0339936	0.0941721	0.360973	0.71812	0.999969
LOC109626412	PREDICTED: securin-like	ENSDARG00000075421.6	pttg1	PTTG1 regulator of sister chromatid separation, securin	1574.39	1843.84	1742.52	1866.65	1756.85	0.0778409	0.115865	0.671825	0.501695	0.999969
sowahd	PREDICTED: ankyrin repeat domain-containing protein SOWAHD	ENSDARG00000087152.3	sowahd	sosondowah ankyrin repeat domain family d	173.504	175.741	207.022	146.616	175.721	0.0180104	0.291192	0.0618507	0.950682	0.999969
rpl39	PREDICTED: 60S ribosomal protein L39	ENSDARG00000036316.5	rpl39	ribosomal protein L39	11224.2	7254.35	8002.24	7884.79	8591.4	-0.217962	0.299858	-0.726883	0.467298	0.999969
upf3b	#N/A	#N/A	#N/A	#N/A	2198.79	1558.62	1967.2	1717.08	1860.42	-0.0276354	0.145278	-0.190225	0.849133	0.999969
ndufa1	PREDICTED: NADH dehydrogenase	ENSDARG00000111888.1	ndufa1	NADH	1455.51	826.846	1090.05	882.648	1063.76	-0.210127	0.426941	-0.492168	0.6226	0.999969
nkap	PREDICTED: NF-kappa-B-activating protein	ENSDARG00000116152.1	nkap	NFKB activating protein	1807.87	1393.44	1602.21	1550.78	1588.58	-0.0211659	0.131891	-0.16048	0.872503	0.999969
tmem255a	PREDICTED: transmembrane protein 255A	ENSDARG00000073911.5	tmem255a	transmembrane protein 255A	1.07102	0	1.9623	0.983999	1.00433	1.49523	3.56198	0.419775	0.67465	0.999969
atp1b4	PREDICTED: protein ATP1B4	ENSDARG00000053262.7	atp1b4	ATPase Na+/K+ transporting subunit beta 4	1.07102	3.84133	5.88689	1.968	3.19181	0.668062	1.97809	0.33773	0.735567	0.999969
lamp2	PREDICTED: lysosome-associated membrane glycoprotein 2 isoform X1	ENSDARG00000014914.8	lamp2	lysosomal-associated membrane protein 2	11412.7	12566.9	11490.2	12410.2	11970	-0.0048844	0.0786894	-0.0620719	0.950506	0.999969
cul4b	PREDICTED: cullin-4B	ENSDARG00000060510.8	cul4b	cullin 4B	1907.48	2033.02	1827.88	1822.37	1897.69	-0.110641	0.102729	-1.07702	0.281473	0.999969
mcts1	PREDICTED: malignant T-cell-amplified sequence 1	ENSDARG00000025972.4	mcts1	MCTS1 re-initiation and release factor	1695.42	1842.88	1891.65	1644.26	1768.55	-0.00125529	0.114559	-0.0109576	0.991257	0.999969
c1galt1c1	PREDICTED: C1GALT1-specific chaperone 1	ENSDARG00000036335.5	c1galt1c1	C1GALT1-specific chaperone 1	1336.63	1481.79	1225.45	1450.42	1373.57	-0.0752708	0.127304	-0.591266	0.554342	0.999969
LOC109634004	PREDICTED: chloride intracellular channel protein 2-like	ENSDARG00000115320.1	clic2	chloride intracellular channel 2	0	3.84133	1.9623	8.856	3.66491	1.47497	2.04578	0.720979	0.470923	0.999969
LOC109624389	PREDICTED: protein eva-1 homolog C-like isoform X1	ENSDARG00000074285.8	ENSDARG00000074285.8	ch73-335m24.2 description	0	0	4.90574	0.983999	1.47243	3.98065	3.28708	1.211	0.225895	0.999969
ocrl	PREDICTED: inositol polyphosphate 5-phosphatase OCRL-1 isoform X1	ENSDARG00000078106.8	ocrl	OCRL inositol polyphosphate-5-phosphatase	2468.69	2819.54	2533.32	2354.71	2544.07	-0.113914	0.103355	-1.10217	0.270388	0.999969
LOC109634076	PREDICTED: peripherin-like	ENSDARG00000105188.3	vimr2	vimentin-related 2	55.6928	60.501	70.6426	70.848	64.4211	0.283586	0.444269	0.63832	0.523265	0.999969
apln	PREDICTED: apelin	ENSDARG00000053279.6	apln	apelin	3631.81	4333.02	4394.56	4283.35	4160.69	0.123322	0.0977442	1.26168	0.207064	0.999969
xpnpep2	PREDICTED: xaa-Pro aminopeptidase 2	ENSDARG00000026017.9	xpnpep2	X-prolyl aminopeptidase (aminopeptidase P) 2, membrane-bound	25.7044	19.2067	24.5287	18.696	22.0339	-0.0533026	0.758792	-0.0702467	0.943997	0.999969
zdhhc9	PREDICTED: palmitoyltransferase ZDHHC9 isoform X2	ENSDARG00000060515.6	zdhhc9	zinc finger DHHC-type containing 9	685.45	677.995	646.576	706.512	679.133	-0.010954	0.150621	-0.0727258	0.942024	0.999969
trmt12	PREDICTED: tRNA wybutosine-synthesizing protein 2 homolog	ENSDARG00000060338.6	trmt12	tRNA methyltransferase 12 homolog	133.877	133.486	133.436	146.616	136.854	0.0668983	0.308845	0.216608	0.828514	0.999969
sytl4	PREDICTED: synaptotagmin-like protein 4	ENSDARG00000102433.2	sytl4	synaptotagmin-like 4	64.2609	59.5406	104.983	127.92	89.1761	0.91232	0.387415	2.35489	0.0185283	0.999969
srpx2	PREDICTED: sushi repeat-containing protein SRPX2	ENSDARG00000034559.8	srpx2	sushi-repeat containing protein X-linked 2	380.21	387.014	343.402	487.08	399.426	0.114176	0.212896	0.536299	0.591752	0.999969
tspan6	PREDICTED: tetraspanin-6	ENSDARG00000015759.11	tspan7	tetraspanin 7	5108.74	5215.57	5302.12	5292.93	5229.84	0.0372906	0.0774135	0.481707	0.630014	0.999969
LOC109628440	PREDICTED: mid1-interacting protein 1-like	ENSDARG00000018145.5	mid1ip1l	MID1 interacting protein 1, like	2502.96	2201.08	2318.45	2058.53	2270.26	-0.103576	0.109255	-0.948023	0.343118	0.999969
bcorl1	PREDICTED: BCL-6 corepressor-like protein 1 isoform X2	ENSDARG00000077912.5	bcorl1	BCL6 corepressor-like 1	523.726	566.596	563.179	603.192	564.173	0.0968159	0.163379	0.592584	0.55346	0.999969
trnav-uac	#N/A	#N/A	#N/A	#N/A	0	0.960333	9.81148	2.952	3.43095	3.66805	2.34103	1.56685	0.117149	0.999969
cstf2	PREDICTED: cleavage stimulation factor subunit 2	ENSDARG00000090788.4	cstf2	cleavage stimulation factor, 3' pre-RNA, subunit 2	2482.61	2241.42	2349.85	2144.13	2304.5	-0.0716822	0.103943	-0.689632	0.490426	0.999969
nox1	PREDICTED: NADPH oxidase 1	ENSDARG00000087574.4	nox1	NADPH oxidase 1	8.56812	6.72233	3.92459	9.83999	7.26376	-0.150293	1.31566	-0.114234	0.909053	0.999969
xkrx	PREDICTED: XK-related protein 2	ENSDARG00000044011.9	xkrx	XK related X-linked	108.173	64.3423	62.7934	67.896	75.8011	-0.39799	0.438283	-0.908067	0.363843	0.999969
arl13a	PREDICTED: ADP-ribosylation factor-like protein 13A	ENSDARG00000052575.7	arl13a	ADP-ribosylation factor-like 13A	24.6333	25.929	35.3213	31.488	29.3429	0.401621	0.653903	0.61419	0.53909	0.999969
tmem35a	PREDICTED: transmembrane protein 35A	ENSDARG00000052567.6	tmem35	transmembrane protein 35	640.467	713.527	620.085	529.392	625.868	-0.23672	0.163712	-1.44596	0.14819	0.999969
cenpi	PREDICTED: centromere protein I isoform X1	ENSDARG00000052565.6	cenpi	centromere protein I	2013.51	2141.54	2093.77	2117.57	2091.6	0.0191633	0.0996369	0.192332	0.847483	0.999969
drp2	PREDICTED: dystrophin-related protein 2	ENSDARG00000101419.2	drp2	dystrophin related protein 2	7.49711	16.3257	1.9623	8.856	8.66026	-1.14249	1.28176	-0.891344	0.372745	0.999969
taf7l	PREDICTED: transcription initiation factor TFIID subunit 7-like	ENSDARG00000019572.12	taf7	TAF7 RNA polymerase II, TATA box binding protein (TBP)-associated factor	1600.1	1660.42	1729.76	1574.4	1641.17	0.0190418	0.110309	0.172622	0.862948	0.999969
slc9a6	PREDICTED: sodium/hydrogen exchanger 6	ENSDARG00000009209.12	slc9a6a	solute carrier family 9 member A6	1284.15	1389.6	1316.7	1280.18	1317.66	-0.0424363	0.117113	-0.362354	0.717088	0.999969
LOC109625905	PREDICTED: LOW QUALITY PROTEIN: four and a half LIM domains protein 1-like	ENSDARG00000071498.7	fhl1a	four and a half LIM domains 1a	1562.61	1822.71	1856.33	1792.85	1758.63	0.107704	0.113977	0.944962	0.344678	0.999969
LOC109625847	PREDICTED: ensconsin-like isoform X10	ENSDARG00000060771.9	map7d3	MAP7 domain containing 3	2682.89	2903.09	3208.35	3181.27	2993.9	0.193643	0.0915058	2.11619	0.0343289	0.999969
LOC109634237	PREDICTED: adhesion G-protein coupled receptor G4-like	ENSDARG00000105416.2	adgrg4a	adhesion G protein-coupled receptor G4a	0	0	5.88689	0	1.47172	3.97997	3.59377	1.10746	0.268094	0.999969
LOC109634302	PREDICTED: pinopsin-like	ENSDARG00000036460.8	tmtops3a	teleost multiple tissue opsin 3a	4.28406	5.762	1.9623	7.872	4.97009	-0.0328458	1.59535	-0.0205885	0.983574	0.999969
arhgef6	PREDICTED: rho guanine nucleotide exchange factor 6 isoform X2	ENSDARG00000006683.11	arhgef6	Rac/Cdc42 guanine nucleotide exchange factor (GEF) 6	2718.24	2745.59	2791.36	2726.66	2745.46	0.0142059	0.0904319	0.157089	0.875175	0.999969
rbmx	PREDICTED: RNA-binding motif protein, X chromosome	ENSDARG00000014244.9	rbmx	RNA binding motif protein X-linked	3989.53	3946.01	4062.93	4060.97	4014.86	0.0338785	0.0817438	0.414448	0.678546	0.999969
LOC109625043	PREDICTED: transmembrane 9 superfamily member 2-like isoform X1	ENSDARG00000034943.7	tm9sf5	transmembrane 9 superfamily protein member 5	7172.59	7474.27	6982.83	7353.43	7245.78	-0.0310065	0.0759223	-0.408398	0.682981	0.999969
LOC109626545	#N/A	ENSDARG00000036038.10460	0	#N/A	538.721	488.809	488.612	479.208	498.837	-0.0858336	0.171712	-0.49987	0.617167	0.999969
zic3	PREDICTED: zinc finger protein ZIC 3	ENSDARG00000071497.4	zic3	zic family member 3 heterotaxy 1 (odd-paired homolog, Drosophila)	472.318	439.832	457.215	440.832	452.549	-0.0220665	0.178103	-0.123898	0.901396	0.999969
LOC109626526	PREDICTED: zinc finger protein ZIC 1-like	ENSDARG00000071496.4	zic6	zic family member 6	16.0652	10.5637	11.7738	5.904	11.0767	-0.588623	1.07801	-0.546029	0.585046	0.999969
fgf13	PREDICTED: fibroblast growth factor 13 isoform X3	ENSDARG00000035056.11	fgf13a	fibroblast growth factor 13a	13.9232	36.4926	21.5852	25.584	24.3963	-0.101079	0.765469	-0.132049	0.894946	0.999969
LOC109634376	PREDICTED: proto-oncogene DBL-like	ENSDARG00000022895.9	mcf2a	MCF.2 cell line derived transforming sequence a	130.664	132.526	108.907	131.856	125.988	-0.128604	0.325022	-0.395679	0.692342	0.999969
atp11c	PREDICTED: phospholipid-transporting ATPase IG	ENSDARG00000036442.8	atp11c	ATPase phospholipid transporting 11C	2721.45	3123.96	2869.86	3225.55	2985.2	0.0600492	0.103964	0.577599	0.563535	0.999969
LOC109627100	#N/A	ENSDARG00000036038.10500	0	#N/A	0	0.960333	1.9623	0	0.730657	0.974443	4.39651	0.22164	0.824594	0.999969
p2ry4	PREDICTED: P2Y purinoceptor 4	ENSDARG00000104927.2	p2ry2.2	purinergic receptor P2Y2, tandem duplicate 2	97.4624	96.0333	119.7	93.48	101.669	0.139905	0.362658	0.385776	0.699663	0.999969
LOC109625283	#N/A	ENSDARG00000036038.10371	0	#N/A	2598.28	2953.02	3007.22	3051.38	2902.48	0.125755	0.0973916	1.29123	0.196624	0.999969
LOC109625236	PREDICTED: phosphatidylinositol 3,4,5-trisphosphate 5-phosphatase 2B-like isoform X2	ENSDARG00000001442.10	inppl1b	inositol polyphosphate phosphatase-like 1b	3983.1	4434.82	4452.45	4520.49	4347.72	0.0918395	0.087368	1.05118	0.293176	0.999969
arr3	PREDICTED: arrestin-C	ENSDARG00000056511.8	arr3a	arrestin 3a, retinal (X-arrestin)	394.134	406.221	440.535	356.208	399.274	-0.00665551	0.197243	-0.0337427	0.973082	0.999969
rab41	PREDICTED: ras-related protein Rab-41 isoform X1	ENSDARG00000111593.1	rab41	RAB41, member RAS oncogene family	2076.7	2437.32	2394.98	2478.69	2346.92	0.110081	0.106788	1.03083	0.302619	0.999969
LOC109627999	PREDICTED: PCTP-like protein	ENSDARG00000031929.7	stard14	START domain containing 14	0	1.92067	0	0	0.480166	-2.41707	4.89779	-0.493503	0.621657	0.999969
pdzd11	PREDICTED: PDZ domain-containing protein 11	ENSDARG00000116591.1	pdzd11	PDZ domain containing 11	470.176	338.037	455.252	337.512	400.244	-0.0264933	0.225919	-0.117269	0.906647	0.999969
gdpd2	PREDICTED: glycerophosphoinositol inositolphosphodiesterase GDPD2 isoform X1	ENSDARG00000073870.6	gdpd2	glycerophosphodiester phosphodiesterase domain containing 2	0	0	3.92459	1.968	1.47315	3.9813	3.24387	1.22733	0.219698	0.999969
dlg3	PREDICTED: disks large homolog 3 isoform X1	ENSDARG00000076796.5	dlg3	discs, large homolog 3 (Drosophila)	9954.01	10120.9	10077.4	10629.2	10195.4	0.0446598	0.0716742	0.623094	0.533223	0.999969
tex11	PREDICTED: testis-expressed sequence 11 protein	ENSDARG00000078995.4	tex11	testis expressed 11	78.1841	72.025	89.2844	64.944	76.1094	0.0386595	0.419931	0.0920616	0.926649	0.999969
LOC109624935	PREDICTED: vascular endothelial growth factor receptor kdr-like isoform X2	ENSDARG00000105215.2	kdrl	kinase insert domain receptor like	425.193	571.398	481.743	491.016	492.338	-0.0362601	0.19095	-0.189893	0.849393	0.999969
LOC109628039	PREDICTED: cysteine-rich hydrophobic domain-containing protein 2-like	ENSDARG00000053166.5	chic1	cysteine-rich hydrophobic domain 1	485.17	376.45	366.949	413.28	410.462	-0.141972	0.202076	-0.702566	0.482326	0.999969
LOC109626925	PREDICTED: ligand of Numb protein X 2-like	ENSDARG00000071478.9	lnx2b	ligand of numb-protein X 2b	179.931	121.962	120.681	134.808	139.345	-0.238797	0.32744	-0.729286	0.465827	0.999969
LOC109626955	#N/A	ENSDARG00000036038.10495	0	#N/A	7.49711	25.929	18.6418	12.792	16.215	-0.0947336	0.943439	-0.100413	0.920016	0.999969
slc25a43	PREDICTED: solute carrier family 25 member 43	ENSDARG00000102048.2	slc25a43	solute carrier family 25 member 43	596.555	659.749	616.161	612.048	621.128	-0.0331694	0.156835	-0.211493	0.832503	0.999969
LOC109628159	PREDICTED: ADP/ATP translocase 3	ENSDARG00000092553.4	slc25a5	solute carrier family 25 member 5	6.42609	19.2067	3.92459	9.83999	9.84933	-0.901949	1.19232	-0.756467	0.449369	0.999969
LOC109626361	PREDICTED: uncharacterized protein LOC109626361	ENSDARG00000105424.2	ENSDARG00000105424.2	rp71-46j2.7 description	759.35	750.98	770.201	796.056	769.147	0.0525133	0.141102	0.372165	0.70977	0.999969
mrpl11	PREDICTED: 39S ribosomal protein L11, mitochondrial	ENSDARG00000013075.10	mrpl11	mitochondrial ribosomal protein L11	1016.39	1052.52	953.675	942.672	991.316	-0.125825	0.127635	-0.985813	0.324225	0.999969
LOC109627855	PREDICTED: transmembrane protein 121-like	ENSDARG00000095937.4	tmem265	transmembrane protein 265	4.28406	0.960333	3.92459	0	2.29225	-0.411201	2.48423	-0.165525	0.868531	0.999969
fosl1	PREDICTED: fos-related antigen 1 isoform X1	ENSDARG00000015355.9	fosl1a	FOS-like antigen 1a	2159.17	2374.9	2305.7	2110.68	2237.61	-0.0382587	0.103839	-0.368441	0.712544	0.999969
yif1a	PREDICTED: protein YIF1A	ENSDARG00000019636.11	yif1a	Yip1 interacting factor homolog A (S. cerevisiae)	1247.73	1335.82	1208.77	1151.28	1235.9	-0.130839	0.119768	-1.09244	0.27464	0.999969
LOC109627700	PREDICTED: forkhead box protein N2-like	ENSDARG00000061548.7	ENSDARG00000061548.7	ch211-145o7.3 description	33.2015	41.2943	34.3402	28.536	34.343	-0.245929	0.609362	-0.403585	0.686518	0.999969
LOC109627799	PREDICTED: atlastin-3-like	ENSDARG00000004270.11	atl3	atlastin 3	2730.02	3210.39	2852.2	3078.93	2967.88	-0.00267934	0.103835	-0.0258037	0.979414	0.999969
LOC109626519	PREDICTED: cofilin-2-like	ENSDARG00000021124.8	cfl1	cofilin 1	18309	15168.5	16387.1	15706.6	16392.8	-0.0607784	0.0883335	-0.688056	0.491417	0.999969
LOC109626511	PREDICTED: serine protease 23-like	ENSDARG00000055786.5	prss23	serine protease 23	2586.5	3133.57	2797.25	3106.49	2905.95	0.0451345	0.110257	0.409357	0.682278	0.999969
LOC109628604	PREDICTED: ubiquitin-like protein 3	ENSDARG00000021556.8	ubl3b	ubiquitin-like 3b	1884.99	1908.18	1980.94	1927.66	1925.44	0.0431963	0.100693	0.428991	0.66793	0.999969
LOC109628045	PREDICTED: forkhead box protein O6-like	ENSDARG00000055792.6	foxo4	forkhead box O4	2713.95	2936.7	2629.48	2969.71	2812.46	-0.0134394	0.100207	-0.134116	0.893311	0.999969
LOC109628952	PREDICTED: sestrin-3-like	ENSDARG00000102379.3	ENSDARG00000102379.3	zfos-80g12.1 description	715.438	668.392	708.389	756.696	712.228	0.0826788	0.148084	0.558322	0.576624	0.999969
alg13	PREDICTED: putative bifunctional UDP-N-acetylglucosamine transferase and deubiquitinase ALG13	ENSDARG00000011026.8	ENSDARG00000011026.8	92907 description	522.655	468.642	406.195	408.36	451.463	-0.282736	0.179875	-1.57184	0.115987	0.999969
LOC109625519	PREDICTED: ras-related protein Rap-2c	ENSDARG00000015649.8	rap2c	RAP2C, member of RAS oncogene family	1552.97	1683.46	1590.44	1624.58	1612.86	-0.00992347	0.109469	-0.0906507	0.92777	0.999969
LOC109625485	PREDICTED: muscleblind-like protein 3 isoform X1	ENSDARG00000016085.13	mbnl3	muscleblind-like splicing regulator 3	305.239	385.093	324.76	407.376	355.617	0.0836323	0.21843	0.382879	0.70181	0.999969
col23a1	PREDICTED: collagen alpha-1(XXIII) chain	ENSDARG00000095339.3	ENSDARG00000095339.3	dkeyp-44a8.4 description	212.061	232.401	242.343	240.096	231.725	0.117708	0.241117	0.488177	0.625424	0.999969
LOC109625913	PREDICTED: dual specificity protein kinase CLK4-like isoform X1	ENSDARG00000089372.4	clk4a	CDC-like kinase 4a	3007.41	3204.63	2879.67	2742.41	2958.53	-0.144162	0.0918804	-1.56902	0.116644	0.999969
LOC109625926	PREDICTED: transmembrane protein 126A-like	ENSDARG00000014506.8	tmem126a	transmembrane protein 126A	380.21	377.411	382.648	369	377.317	-0.0113707	0.191708	-0.0593123	0.952703	0.999969
rasgef1c	PREDICTED: ras-GEF domain-containing family member 1C isoform X2	ENSDARG00000033614.11	rasgef1ba	RasGEF domain family, member 1Ba	79.2551	91.2316	101.058	61.992	83.3842	-0.0650554	0.417791	-0.155713	0.876259	0.999969
LOC109628677	PREDICTED: rho GTPase-activating protein 24-like	ENSDARG00000079283.6	ENSDARG00000079283.6	ch211-247j9.1 description	63.1899	97.9539	46.1139	27.552	58.7024	-1.131	0.507703	-2.22767	0.0259022	0.999969
LOC109626559	PREDICTED: rho GTPase-activating protein 24-like	ENSDARG00000079283.6	ENSDARG00000079283.6	ch211-247j9.1 description	13.9232	37.453	22.5664	2.952	19.2236	-1.01248	0.983879	-1.02907	0.303446	0.999969
LOC109626552	PREDICTED: mitogen-activated protein kinase 9-like	ENSDARG00000077364.6	mapk9	mitogen-activated protein kinase 9	833.25	985.301	905.599	1040.09	941.059	0.0967543	0.145109	0.66677	0.504919	0.999969
gfpt2	PREDICTED: glutamine--fructose-6-phosphate aminotransferase	ENSDARG00000044094.6	gfpt2	glutamine-fructose-6-phosphate transaminase 2	303.097	372.609	286.495	280.44	310.66	-0.254281	0.218259	-1.16505	0.244	0.999969
LOC109628268	PREDICTED: putative monooxygenase p33MONOX isoform X2	ENSDARG00000003127.12	ENSDARG00000003127.12	123105 description	3409.04	3056.74	3671.45	3104.52	3310.44	0.067867	0.104988	0.646429	0.518002	0.999969
LOC109624870	PREDICTED: C-X-C motif chemokine 10-like	ENSDARG00000113389.1	cxcl11.7	chemokine (C-X-C motif) ligand 11, duplicate 7	8.56812	9.60333	11.7738	3.936	8.4703	-0.210521	1.23522	-0.170431	0.864671	0.999969
LOC109624664	PREDICTED: uncharacterized protein LOC109624664	ENSDARG00000073704.4	ENSDARG00000073704.4	dkeyp-72g9.4 description	170.291	178.622	168.757	167.28	171.238	-0.0545424	0.276667	-0.197141	0.843717	0.999969
LOC109634664	PREDICTED: A disintegrin and metalloproteinase with thrombospondin motifs 3-like	ENSDARG00000075930.5	adamts2	ADAM metallopeptidase with thrombospondin type 1 motif, 2	222.771	244.885	201.135	247.968	229.19	-0.0589691	0.250198	-0.23569	0.813673	0.999969
LOC109626425	PREDICTED: CCR4-NOT transcription complex subunit 6	ENSDARG00000111735.1	cnot6a	CCR4-NOT transcription complex, subunit 6a	3351.21	3908.55	3583.15	3693.93	3634.21	0.00306233	0.0967862	0.0316401	0.974759	0.999969
simc1	PREDICTED: SUMO-interacting motif-containing protein 1 isoform X1	ENSDARG00000098209.2	ENSDARG00000098209.2	ch211-199b20.3 description	600.839	692.4	653.444	562.848	627.383	-0.0891486	0.165081	-0.54003	0.589176	0.999969
LOC109624799	#N/A	ENSDARG00000036038.10327	0	#N/A	0	3.84133	1.9623	0	1.45091	-0.977108	3.26243	-0.299503	0.764556	0.999969
LOC109627412	PREDICTED: regulator of G-protein signaling 14-like isoform X2	ENSDARG00000021521.8	rgs14a	regulator of G protein signaling 14a	0	0	1.9623	0.983999	0.736574	2.98128	4.30707	0.692183	0.488822	0.999969
LOC109624180	PREDICTED: soluble guanylate cyclase 88E-like isoform X2	ENSDARG00000086790.3	gucy1b1	guanylate cyclase 1 soluble subunit beta 1	4.28406	0	3.92459	0	2.05216	-0.116313	2.82568	-0.0411631	0.967166	0.999969
LOC109625731	PREDICTED: myozenin-2-like isoform X1	ENSDARG00000067701.5	myoz3a	myozenin 3a	123.167	155.574	115.775	166.296	140.203	0.0158119	0.329037	0.0480552	0.961672	0.999969
rbm22	PREDICTED: pre-mRNA-splicing factor RBM22	ENSDARG00000010238.10	rbm22	RNA binding motif protein 22	2780.35	2519.91	2642.23	2516.09	2614.65	-0.0388374	0.0976615	-0.397674	0.690871	0.999969
ndst1	PREDICTED: bifunctional heparan sulfate N-deacetylase/N-sulfotransferase 1	ENSDARG00000103606.3	ndst1b	N-deacetylase/N-sulfotransferase (heparan glucosaminyl) 1b	2772.86	2590.98	2595.14	2712.89	2667.96	-0.014859	0.0943885	-0.157423	0.874911	0.999969
cd74	PREDICTED: HLA class II histocompatibility antigen gamma chain	ENSDARG00000009087.11	cd74a	CD74 molecule, major histocompatibility complex, class II invariant chain a	43.9116	38.4133	19.623	35.424	34.343	-0.580073	0.628939	-0.922304	0.35637	0.999969
LOC109626327	PREDICTED: kinesin-like protein KIN-4A isoform X3	ENSDARG00000103572.2	ENSDARG00000103572.2	dkey-201i24.3 description	19.2783	26.8893	36.3025	14.76	24.3075	0.143508	0.766203	0.187297	0.851428	0.999969
slc35a4	PREDICTED: probable UDP-sugar transporter protein SLC35A4	ENSDARG00000062379.5	slc35a4	solute carrier family 35 member A4	219.558	244.885	286.495	245.016	248.988	0.193944	0.238621	0.812771	0.416349	0.999969
hmgxb3	PREDICTED: HMG domain-containing protein 3 isoform X1	ENSDARG00000077823.4	hmgxb3	HMG box domain containing 3	628.686	691.44	669.143	774.408	690.919	0.128442	0.156235	0.82211	0.411014	0.999969
csf1r	PREDICTED: macrophage colony-stimulating factor 1 receptor isoform X2	ENSDARG00000102986.2	csf1ra	colony stimulating factor 1 receptor, a	129.593	200.71	174.644	172.2	169.287	0.0681934	0.305113	0.223502	0.823145	0.999969
pdgfrb	PREDICTED: platelet-derived growth factor receptor beta	ENSDARG00000100897.2	pdgfrb	platelet-derived growth factor receptor, beta polypeptide	2291.97	2421	2394	2331.09	2359.52	0.00350048	0.0960755	0.0364347	0.970936	0.999969
LOC109631751	PREDICTED: uncharacterized protein LOC109631751 isoform X2	ENSDARG00000079327.5	hmcn2	hemicentin 2	0	0	2.94344	0.983999	0.981861	3.39601	3.83292	0.886009	0.375613	0.999969
arsi	PREDICTED: arylsulfatase I	ENSDARG00000077606.4	arsia	arylsulfatase family, member Ia	281.677	259.29	282.571	256.824	270.09	-0.00368849	0.226207	-0.0163058	0.98699	0.999969
LOC109628826	PREDICTED: uncharacterized protein DDB_G0286299-like	ENSDARG00000087555.3	ENSDARG00000087555.3	ch73-308l14.2 description	1965.31	1921.63	2157.54	1960.13	2001.15	0.0832924	0.103768	0.802678	0.422161	0.999969
tmco6	PREDICTED: transmembrane and coiled-coil domain-containing protein 6 isoform X1	ENSDARG00000016336.9	tmco6	transmembrane and coiled-coil domains 6	501.235	450.396	402.271	438.864	448.191	-0.177512	0.182045	-0.975103	0.329509	0.999969
LOC109624254	PREDICTED: membrane-spanning 4-domains subfamily A member 4D-like	ENSDARG00000074869.5	ENSDARG00000074869.5	ch1073-291c23.2 description	535.508	618.454	713.294	610.08	619.334	0.196907	0.166649	1.18156	0.237379	0.999969
LOC109628360	PREDICTED: fructose-bisphosphate aldolase B	ENSDARG00000053684.8	aldob	aldolase b, fructose-bisphosphate	587.987	450.396	493.517	499.872	507.943	-0.0626733	0.185369	-0.3381	0.735288	0.999969
rnf20	PREDICTED: E3 ubiquitin-protein ligase BRE1A	ENSDARG00000016664.11	rnf20	ring finger protein 20, E3 ubiquitin protein ligase	1595.81	1464.51	1559.04	1570.46	1547.46	0.0326284	0.111136	0.293589	0.769072	0.999969
LOC109626245	PREDICTED: transmembrane protein 109-like isoform X1	ENSDARG00000104028.2	ENSDARG00000104028.2	dkey-74k8.3 description	1143.84	1029.48	1053.75	995.807	1055.72	-0.0840979	0.129366	-0.650076	0.515643	0.999969
LOC109627973	PREDICTED: uncharacterized protein LOC109627973 isoform X4	#N/A	0	#N/A	6022.32	6329.55	6418.67	6360.57	6282.78	0.0489585	0.0763436	0.641292	0.521333	0.999969
LOC109631217	PREDICTED: uncharacterized protein LOC109631217	ENSDARG00000086931.3	CABZ01029822.1	uncharacterized LOC100004582	187.428	130.605	205.06	180.072	175.791	0.278314	0.294787	0.944119	0.345109	0.999969
prpf19	PREDICTED: pre-mRNA-processing factor 19	ENSDARG00000015239.10	prpf19	pre-mRNA processing factor 19	5299.38	5312.56	5456.16	5578.29	5411.6	0.0563186	0.0769438	0.731944	0.464202	0.999969
LOC109625151	PREDICTED: V-type proton ATPase 116 kDa subunit a-like	ENSDARG00000105142.2	tcirg1b	T cell immune regulator 1, ATPase H+ transporting V0 subunit a3b	1183.47	1259	1213.68	1156.2	1203.09	-0.0438093	0.120569	-0.363355	0.716339	0.999969
mrpl18	PREDICTED: 39S ribosomal protein L18, mitochondrial	ENSDARG00000060199.7	mrpl18	mitochondrial ribosomal protein L18	1348.41	1538.45	1392.25	1468.13	1436.81	-0.0138369	0.118977	-0.1163	0.907415	0.999969
LOC109625166	PREDICTED: protein phosphatase Slingshot homolog 3-like	ENSDARG00000114374.1	ENSDARG00000114374.1	ch211-203d1.3 description	936.067	729.853	711.332	665.184	760.609	-0.274327	0.160906	-1.70489	0.088215	0.999969
LOC109625181	PREDICTED: glyoxylate reductase/hydroxypyruvate reductase-like isoform X2	ENSDARG00000068264.6	grhpra	glyoxylate reductase/hydroxypyruvate reductase a	793.622	798.036	892.844	890.52	843.756	0.164039	0.13555	1.21018	0.226211	0.999969
LOC109625160	PREDICTED: zinc finger and BTB domain-containing protein 5-like	ENSDARG00000102761.2	zbtb42	zinc finger and BTB domain containing 42	2.14203	0	0	1.968	1.02751	-0.111461	3.76764	-0.0295838	0.976399	0.999969
tomm5	PREDICTED: mitochondrial import receptor subunit TOM5 homolog	ENSDARG00000068265.6	tomm5	translocase of outer mitochondrial membrane 5 homolog (yeast)	1718.98	1241.71	1501.16	1385.47	1461.83	-0.0356937	0.146046	-0.244401	0.80692	0.999969
LOC109628312	PREDICTED: FERM and PDZ domain-containing protein 1-like isoform X1	ENSDARG00000089009.3	frmpd1b	FERM and PDZ domain containing 1b	1584.03	1569.18	1486.44	1662.96	1575.65	-0.00172045	0.11275	-0.015259	0.987826	0.999969
slc25a51	PREDICTED: solute carrier family 25 member 51	ENSDARG00000040463.6	slc25a51b	solute carrier family 25 member 51b	313.807	363.006	367.93	441.816	371.64	0.257852	0.205032	1.25762	0.20853	0.999969
ints10	PREDICTED: integrator complex subunit 10 isoform X1	ENSDARG00000043031.8	ints10	integrator complex subunit 10	1174.9	949.769	1072.39	994.823	1047.97	-0.0387136	0.141475	-0.273642	0.78436	0.999969
LOC109626133	PREDICTED: toll-like receptor 1	ENSDARG00000100649.2	tlr1	toll-like receptor 1	20.3493	15.3653	12.7549	21.648	17.5294	-0.0522966	0.856641	-0.0610485	0.951321	0.999969
klb	PREDICTED: beta-klotho	ENSDARG00000076294.4	klb	klotho beta	0	2.881	0	0	0.72025	-2.99987	4.78733	-0.626628	0.530903	0.999969
LOC109627862	PREDICTED: ubiquitin-conjugating enzyme E2 K	ENSDARG00000114039.1	ube2kb	ubiquitin-conjugating enzyme E2Kb (UBC1 homolog, yeast)	2572.58	2590.98	2648.12	2855.57	2666.81	0.0920003	0.0939947	0.978782	0.327688	0.999969
LOC109634755	PREDICTED: LOW QUALITY PROTEIN: neuronal acetylcholine receptor subunit alpha-9-II-like	ENSDARG00000113305.1	CR388402.1	cholinergic receptor, nicotinic, alpha 9	134.948	165.177	197.211	151.536	162.218	0.215431	0.300106	0.717849	0.472851	0.999969
LOC109624585	PREDICTED: putative methyltransferase NSUN7	ENSDARG00000043209.8	nsun5	NOP2/Sun RNA methyltransferase 5	2.14203	1.92067	3.92459	1.968	2.48882	0.537497	2.15669	0.249223	0.803189	0.999969
LOC109625892	PREDICTED: amyloid beta A4 precursor protein-binding family B member 2-like isoform X2	ENSDARG00000113966.1	BX119979.1	amyloid beta (A4) precursor protein-binding, family B, member 2b	129.593	127.724	143.248	131.856	133.105	0.096536	0.312721	0.308697	0.757552	0.999969
kiaa0141	PREDICTED: death ligand signal enhancer	ENSDARG00000104789.2	dele1	DAP3 binding cell death enhancer 1	1044.24	944.967	1087.11	1009.58	1021.48	0.0764142	0.131267	0.582128	0.56048	0.999969
LOC109629177	PREDICTED: protein bicaudal C homolog 1-like	ENSDARG00000076557.3	bicc2	bicaudal C homolog 2	9.63914	8.64299	4.90574	0	5.79697	-1.8969	1.65064	-1.14919	0.250477	0.999969
spock1	PREDICTED: testican-1	ENSDARG00000074644.4	spock1	SPARC (osteonectin), cwcv and kazal like domains proteoglycan 1	6.42609	0	0	3.936	2.59052	-0.699503	2.58712	-0.270379	0.786869	0.999969
LOC109628505	PREDICTED: uncharacterized protein LOC109628505	ENSDARG00000094890.3	ENSDARG00000094890.3	ch211-163b2.4 description	2.14203	0.960333	0	0	0.775591	-3.09887	4.21998	-0.734333	0.462746	0.999969
etf1	PREDICTED: eukaryotic peptide chain release factor subunit 1	ENSDARG00000043976.5	etf1b	eukaryotic translation termination factor 1b	6803.09	5803.29	6320.55	5849.88	6194.2	-0.050526	0.0924943	-0.54626	0.584887	0.999969
fbxw11	PREDICTED: F-box/WD repeat-containing protein 11 isoform X1	ENSDARG00000104806.3	fbxw11a	F-box and WD repeat domain containing 11a	2158.1	2155.95	2122.22	2179.56	2153.96	-0.00410485	0.0971203	-0.0422656	0.966287	0.999969
LOC109623969	PREDICTED: protocadherin-10-like, partial	ENSDARG00000101318.2	pcdh2ab9	protocadherin 2 alpha b 9	1.07102	0	0	0	0.267754	-1.54512	4.98808	-0.309764	0.756741	0.999969
LOC109635120	PREDICTED: protocadherin gamma-C3-like	ENSDARG00000090348.3	pcdh2ab5	protocadherin 2 alpha b 5	17.1362	18.2463	24.5287	30.504	22.6038	0.636712	0.747327	0.851986	0.394222	0.999969
LOC109635189	PREDICTED: protocadherin alpha-8-like, partial	ENSDARG00000102719.2	pcdh2ab3	protocadherin 2 alpha b 3	486.241	415.824	443.479	485.112	457.664	0.0426488	0.183668	0.232207	0.816378	0.999969
LOC109635254	PREDICTED: protocadherin gamma-C3-like	ENSDARG00000090348.3	pcdh2ab5	protocadherin 2 alpha b 5	987.476	996.825	942.883	1115.86	1010.76	0.0530682	0.136191	0.389659	0.696789	0.999969
LOC109623961	PREDICTED: protocadherin alpha-13-like, partial	ENSDARG00000103906.2	pcdh2ab10	protocadherin 2 alpha b 10	16.0652	20.167	18.6418	12.792	16.9165	-0.206292	0.863188	-0.238988	0.811115	0.999969
LOC109635318	PREDICTED: protocadherin alpha-2-like, partial	ENSDARG00000101318.2	pcdh2ab9	protocadherin 2 alpha b 9	0	1.92067	7.84918	0	2.44246	2.01021	2.69896	0.74481	0.456387	0.999969
LOC109623776	PREDICTED: protocadherin alpha-5-like	ENSDARG00000089874.3	pcdh2ab9	protocadherin 2 alpha b 9	199.209	115.24	213.89	178.104	176.611	0.320793	0.317546	1.01023	0.312387	0.999969
LOC109647956	PREDICTED: protocadherin alpha-C2-like	ENSDARG00000036038.9919	0	#N/A	4776.73	5301.04	5206.95	5166	5112.68	0.0414108	0.0844492	0.490364	0.623877	0.999969
LOC109623562	PREDICTED: protocadherin gamma-A2-like	ENSDARG00000101338.2	ENSDARG00000101338.2	#N/A	8.56812	38.4133	7.84918	31.488	21.5796	-0.261526	0.93265	-0.280412	0.779162	0.999969
LOC109635414	PREDICTED: protocadherin beta-16-like	ENSDARG00000098788.2	pcdh2g28	protocadherin 2 gamma 28	83.5392	87.3903	60.8312	106.272	84.5081	-0.0329881	0.420651	-0.0784215	0.937493	0.999969
LOC109623670	PREDICTED: protocadherin gamma-A3-like	ENSDARG00000098788.2	pcdh2g28	protocadherin 2 gamma 28	13.9232	21.1273	2.94344	8.856	11.7125	-1.57278	1.09471	-1.43671	0.150801	0.999969
LOC109633021	PREDICTED: protocadherin beta-4-like	ENSDARG00000098788.2	pcdh2g28	protocadherin 2 gamma 28	11.7812	15.3653	9.81148	25.584	15.6355	0.380867	0.934352	0.407627	0.683547	0.999969
LOC109633112	PREDICTED: protocadherin beta-3-like, partial	ENSDARG00000098788.2	pcdh2g28	protocadherin 2 gamma 28	17.1362	6.72233	23.5475	10.824	14.5575	0.532934	0.984403	0.541378	0.588247	0.999969
LOC109635496	PREDICTED: protocadherin beta-16-like, partial	ENSDARG00000098788.2	pcdh2g28	protocadherin 2 gamma 28	1.07102	0	0.981148	1.968	1.00504	1.49647	3.56112	0.420225	0.674321	0.999969
LOC109635553	PREDICTED: protocadherin beta-1-like	ENSDARG00000098788.2	pcdh2g28	protocadherin 2 gamma 28	2.14203	1.92067	3.92459	14.76	5.68682	2.20272	1.59593	1.38021	0.167522	0.999969
LOC109635630	PREDICTED: protocadherin beta-16-like, partial	ENSDARG00000098788.2	pcdh2g28	protocadherin 2 gamma 28	0	7.68266	0	0	1.92067	-4.4145	3.25611	-1.35576	0.175175	0.999969
LOC109635711	PREDICTED: protocadherin beta-16-like	ENSDARG00000098788.2	pcdh2g28	protocadherin 2 gamma 28	0	7.68266	5.88689	3.936	4.37639	0.342528	1.8644	0.18372	0.854233	0.999969
LOC109635799	PREDICTED: protocadherin beta-1-like	ENSDARG00000098788.2	pcdh2g28	protocadherin 2 gamma 28	3.21305	6.72233	11.7738	0	5.42729	0.241408	1.75735	0.13737	0.890738	0.999969
LOC109635860	PREDICTED: protocadherin beta-14-like	ENSDARG00000098788.2	pcdh2g28	protocadherin 2 gamma 28	27.8464	24.0083	4.90574	16.728	18.3721	-1.2608	0.892209	-1.41313	0.157618	0.999969
LOC109635945	PREDICTED: protocadherin beta-14-like	ENSDARG00000098788.2	pcdh2g28	protocadherin 2 gamma 28	2.14203	1.92067	3.92459	0.983999	2.24282	0.273913	2.28725	0.119756	0.904676	0.999969
LOC109636046	PREDICTED: protocadherin gamma-B4-like	ENSDARG00000098788.2	pcdh2g28	protocadherin 2 gamma 28	1.07102	5.762	1.9623	3.936	3.18283	-0.220881	1.97873	-0.111627	0.911119	0.999969
LOC109636115	PREDICTED: protocadherin gamma-A9-like	ENSDARG00000098788.2	pcdh2g28	protocadherin 2 gamma 28	59.9768	56.6596	38.2648	70.848	56.4373	-0.0959722	0.505314	-0.189926	0.849367	0.999969
LOC109636196	PREDICTED: protocadherin gamma-C5-like	ENSDARG00000100670.3	pcdh1g31	protocadherin 1 gamma 31	5.35508	1.92067	3.92459	11.808	5.75208	1.12121	1.52476	0.735338	0.462134	0.999969
LOC109636284	PREDICTED: protocadherin gamma-C5-like	ENSDARG00000100670.3	pcdh1g31	protocadherin 1 gamma 31	26.7754	29.7703	32.3779	24.6	28.3809	0.0103367	0.667972	0.0154747	0.987653	0.999969
LOC109636377	PREDICTED: protocadherin gamma-C5-like	ENSDARG00000100670.3	pcdh1g31	protocadherin 1 gamma 31	9.63914	11.524	48.0762	17.712	21.7378	1.63456	0.836444	1.95417	0.050681	0.999969
LOC109648067	PREDICTED: protocadherin gamma-C5-like isoform X1	ENSDARG00000109456.1	pcdh1g32	protocadherin 1 gamma 32	11496.3	12616.9	12456.6	12320.7	12222.6	0.0390856	0.0744181	0.525216	0.599433	0.999969
diaph1	PREDICTED: LOW QUALITY PROTEIN: protein diaphanous homolog 1, partial	ENSDARG00000090785.5	diaph3	diaphanous-related formin 3	1772.53	1647.93	1773.91	1858.78	1763.29	0.0871524	0.106676	0.816986	0.413937	0.999969
trpc7	PREDICTED: LOW QUALITY PROTEIN: short transient receptor potential channel 7	ENSDARG00000110952.1	trpc7a	transient receptor potential cation channel, subfamily C, member 7a	1.07102	0	0	0	0.267754	-1.54512	4.98808	-0.309764	0.756741	0.999969
dock2	PREDICTED: dedicator of cytokinesis protein 2	ENSDARG00000001968.13	dock5	dedicator of cytokinesis 5	8.56812	8.64299	2.94344	11.808	7.99064	-0.222741	1.28809	-0.172924	0.862711	0.999969
LOC109627481	#N/A	ENSDARG00000036038.10518	0	#N/A	5.35508	0	1.9623	0	1.82934	-1.44038	2.99471	-0.480973	0.630535	0.999969
LOC109627436	PREDICTED: histamine H2 receptor-like	ENSDARG00000107444.2	hrh2a	histamine receptor H2a	123.167	138.288	123.625	113.16	124.56	-0.143671	0.324728	-0.442434	0.658175	0.999969
tlx3	PREDICTED: T-cell leukemia homeobox protein 3	ENSDARG00000017615.8	tlx3b	T cell leukemia homeobox 3b	0	0	0	1.968	0.492	2.39885	4.89213	0.49035	0.623886	0.999969
kcnip1	PREDICTED: Kv channel-interacting protein 1 isoform X4	ENSDARG00000111766.1	kcnip1b	Kv channel interacting protein 1 b	9.63914	13.4447	10.7926	8.856	10.6831	-0.23449	1.07387	-0.218359	0.827149	0.999969
LOC109628409	PREDICTED: trichohyalin-like isoform X3	ENSDARG00000112826.1	CABZ01058107.1	C-type lectin domain family 4 member M-like	308.452	275.615	260.004	246.984	272.764	-0.203539	0.225176	-0.903912	0.366042	0.999969
wfs1	PREDICTED: wolframin	ENSDARG00000074617.5	wfs1b	Wolfram syndrome 1b (wolframin)	692.947	687.598	571.028	601.224	638.199	-0.235923	0.152934	-1.54265	0.122917	0.999969
LOC109636523	PREDICTED: zinc-binding protein A33-like	ENSDARG00000105460.2	ENSDARG00000105460.2	ch73-54f23.4 description	0	1.92067	0	0	0.480166	-2.41707	4.89779	-0.493503	0.621657	0.999969
LOC109627637	PREDICTED: calcium-binding protein 2-like isoform X1	ENSDARG00000052016.5	cabp2a	calcium binding protein 2a	2.14203	0	0	0	0.535508	-2.56012	4.88723	-0.52384	0.60039	0.999969
LOC109627652	PREDICTED: beta-crystallin B1-like	ENSDARG00000007576.11	crybb1l1	crystallin, beta B1, like 1	19.2783	11.524	3.92459	10.824	11.3877	-1.06025	1.09395	-0.969197	0.332447	0.999969
LOC109627658	PREDICTED: beta-crystallin A1-like	ENSDARG00000032929.9	cryba1l1	crystallin, beta A1, like 1	0	3.84133	0	2.952	1.69833	-0.389619	3.04254	-0.128057	0.898104	0.999969
btbd18	PREDICTED: BTB/POZ domain-containing protein 18 isoform X1	#N/A	0	#N/A	33.2015	28.81	52.982	61.992	44.2463	0.891908	0.541386	1.64745	0.0994649	0.999969
ctnnd1	PREDICTED: catenin delta-1 isoform X4	ENSDARG00000078233.4	ctnnd1	catenin (cadherin-associated protein), delta 1	5043.41	5226.13	5051.93	4889.49	5052.74	-0.0469367	0.0792786	-0.592048	0.553819	0.999969
smtnl1	PREDICTED: smoothelin-like protein 1	ENSDARG00000041257.6	smtnl1	smoothelin-like 1	89.9653	100.835	96.1525	84.624	92.8942	-0.0785432	0.374276	-0.209853	0.833782	0.999969
trnaw-cca	#N/A	#N/A	#N/A	#N/A	0	0	1.9623	0	0.490574	2.39505	4.89241	0.489543	0.624457	0.999969
slc43a3	PREDICTED: solute carrier family 43 member 3	ENSDARG00000057949.6	slc43a3b	solute carrier family 43 member 3b	3.21305	1.92067	11.7738	2.952	4.96487	1.52588	1.64958	0.925014	0.354959	0.999969
LOC109624290	PREDICTED: reticulon-4 receptor-like 2	ENSDARG00000052012.6	rtn4rl2a	reticulon 4 receptor-like 2 a	1.07102	0	0	5.904	1.74375	2.50298	3.17056	0.789444	0.429853	0.999969
selenoh	PREDICTED: selenoprotein H	ENSDARG00000093022.4	selenoh	selenoprotein H	223.842	106.597	144.229	132.84	151.877	-0.251352	0.360216	-0.69778	0.485315	0.999969
clp1	PREDICTED: polyribonucleotide 5\\'-hydroxyl-kinase Clp1	ENSDARG00000063663.5	clp1	cleavage and polyadenylation factor I subunit 1	549.431	577.16	516.084	611.064	563.434	0.00043628	0.168858	0.0025837	0.997939	0.999969
zdhhc5	PREDICTED: palmitoyltransferase ZDHHC5	ENSDARG00000087417.3	zdhhc5b	zinc finger DHHC-type containing 5b	3170.2	3004.88	3046.46	3154.7	3094.06	0.00625677	0.0895589	0.0698621	0.944303	0.999969
tmx2	PREDICTED: thioredoxin-related transmembrane protein 2	ENSDARG00000007786.8	tmx2b	thioredoxin-related transmembrane protein 2b	480.886	537.786	470.951	514.632	501.064	-0.0482544	0.174109	-0.27715	0.781665	0.999969
LOC109636609	PREDICTED: polyamine-modulated factor 1-like	ENSDARG00000077822.3	ENSDARG00000077822.3	dkey-6i22.5 description	374.855	321.711	396.384	368.016	365.242	0.134972	0.200728	0.672413	0.501321	0.999969
med19	PREDICTED: mediator of RNA polymerase II transcription subunit 19	ENSDARG00000114246.1	med19a	mediator complex subunit 19a	1061.38	1026.6	1034.13	1004.66	1031.69	-0.0342156	0.125901	-0.271765	0.785802	0.999969
slc43a1	PREDICTED: large neutral amino acids transporter small subunit 3	ENSDARG00000037393.7	slc43a1a	solute carrier family 43 member 1a	1277.72	1468.35	1332.4	1252.63	1332.77	-0.0877373	0.122885	-0.713982	0.475239	0.999969
clcf1	PREDICTED: cardiotrophin-like cytokine factor 1	ENSDARG00000076140.5	clcf1	cardiotrophin-like cytokine factor 1	44.9826	29.7703	20.6041	19.68	28.7593	-0.889819	0.675526	-1.31722	0.187764	0.999969
ssrp1	PREDICTED: FACT complex subunit SSRP1 isoform X1	ENSDARG00000016994.11	ssrp1b	structure specific recognition protein 1b	2960.29	2558.33	3104.35	2947.08	2892.51	0.133404	0.100861	1.32264	0.185954	0.999969
LOC109624317	PREDICTED: P2X purinoceptor 3-like	ENSDARG00000115270.1	p2rx3a	purinergic receptor P2X, ligand-gated ion channel, 3a	5.35508	0.960333	3.92459	23.616	8.464	2.14081	1.41984	1.50779	0.131608	0.999969
LOC109628794	PREDICTED: uncharacterized protein LOC109628794 isoform X2	ENSDARG00000056984.5	rad9a	RAD9 checkpoint clamp component A	195.996	144.05	183.475	151.536	168.764	-0.0198104	0.297829	-0.066516	0.946967	0.999969
rad9a	PREDICTED: cell cycle checkpoint control protein RAD9A	ENSDARG00000115514.1	rad9a	RAD9 checkpoint clamp component A	630.828	625.177	671.105	624.84	637.987	0.0452229	0.153671	0.294285	0.76854	0.999969
LOC109632527	PREDICTED: TBC1 domain family member 10B-like, partial	ENSDARG00000037408.5	tbc1d10c	TBC1 domain family, member 10C	26.7754	18.2463	13.7361	29.52	22.0694	-0.0555801	0.788944	-0.0704487	0.943837	0.999969
LOC109624760	PREDICTED: NADH dehydrogenase	ENSDARG00000057055.9	ndufs8b	NADH	18.2073	13.4447	5.88689	12.792	12.5827	-0.75945	1.01925	-0.745108	0.456206	0.999969
ran	PREDICTED: GTP-binding nuclear protein Ran	ENSDARG00000057026.7	ran	RAN, member RAS oncogene family	16054.5	18974.3	18405.3	18444.1	17969.6	0.072989	0.0835439	0.87366	0.382303	0.999969
LOC109628609	PREDICTED: syntaxin-3-like isoform X2	ENSDARG00000001880.12	stx3a	syntaxin 3A	139.232	103.716	114.794	147.6	126.336	0.112781	0.339178	0.332513	0.739502	0.999969
kdm2a	PREDICTED: lysine-specific demethylase 2A	ENSDARG00000078133.4	kdm2ab	lysine (K)-specific demethylase 2Ab	1230.6	1262.84	1145.98	1125.7	1191.28	-0.134497	0.118925	-1.13094	0.258081	0.999969
ankrd13d	PREDICTED: ankyrin repeat domain-containing protein 13D	ENSDARG00000098140.2	ankrd13d	ankyrin repeat domain 13 family, member D	1309.85	1216.74	1193.08	1291.99	1252.91	-0.0235872	0.12104	-0.194872	0.845493	0.999969
stap1	PREDICTED: signal-transducing adaptor protein 1	ENSDARG00000043281.6	stap2b	signal transducing adaptor family member 2b	1.07102	4.80166	1.9623	1.968	2.45074	-0.586931	2.20961	-0.265627	0.790527	0.999969
LOC109636661	PREDICTED: paired box protein Pax-5-like	ENSDARG00000037383.8	pax5	paired box 5	1.07102	0.960333	0	1.968	0.999837	-0.045337	3.51275	-0.0129064	0.989702	0.999969
LOC109626904	PREDICTED: zinc finger CCHC domain-containing protein 7-like isoform X1	ENSDARG00000055443.8	zcchc7	zinc finger, CCHC domain containing 7	376.997	285.219	361.062	321.768	336.262	0.0456692	0.2203	0.207304	0.835772	0.999969
LOC109626892	PREDICTED: E3 ubiquitin-protein ligase RNF38-like	ENSDARG00000062055.7	rnf38	ring finger protein 38	760.421	748.099	716.238	695.688	730.111	-0.0953786	0.144105	-0.66187	0.508054	0.999969
LOC109624020	PREDICTED: neuronal acetylcholine receptor subunit alpha-3-like	ENSDARG00000055559.4	chrna6	cholinergic receptor, nicotinic, alpha 6	21.4203	34.572	42.1893	33.456	32.9094	0.43071	0.635932	0.677289	0.498222	0.999969
LOC109627075	PREDICTED: neuronal acetylcholine receptor subunit alpha-7-like	ENSDARG00000112259.1	ENSDARG00000112259.1	ch73-380n15.2 description	4.28406	25.929	19.623	15.744	16.395	0.219298	0.984823	0.222677	0.823787	0.999969
LOC109626391	PREDICTED: uncharacterized protein LOC109626391	ENSDARG00000114747.1	ENSDARG00000114747.1	ch211-175m2.5 description	688.663	541.628	545.518	528.408	576.054	-0.195033	0.174549	-1.11735	0.263844	0.999969
polr2g	PREDICTED: DNA-directed RNA polymerase II subunit RPB7	ENSDARG00000056127.6	polr2gl	polymerase (RNA) II (DNA directed) polypeptide G-like	973.553	966.095	1004.7	995.807	985.037	0.0446098	0.127482	0.349929	0.726392	0.999969
eef1g	PREDICTED: elongation factor 1-gamma isoform X2	ENSDARG00000056119.9	eef1g	eukaryotic translation elongation factor 1 gamma	34123.6	32509.2	34338.2	33076.2	33511.8	0.0168519	0.0661114	0.254901	0.7988	0.999969
ahnak	PREDICTED: neuroblast differentiation-associated protein AHNAK, partial	ENSDARG00000061764.9	ahnak	AHNAK nucleoprotein	1844.29	1626.8	1950.52	2254.34	1918.99	0.277101	0.116039	2.388	0.0169403	0.999969
LOC109628761	PREDICTED: kelch-like protein 4 isoform X1	ENSDARG00000016531.12	klhl4	kelch-like family member 4	2.14203	2.881	7.84918	5.904	4.69405	1.44987	1.63339	0.887647	0.37473	0.999969
LOC109629434	PREDICTED: protocadherin-11 X-linked-like	ENSDARG00000098652.3	pcdh11	protocadherin 11	26.7754	16.3257	19.623	33.456	24.045	0.303616	0.749925	0.404861	0.685579	0.999969
LOC109632228	#N/A	ENSDARG00000036038.10824	0	#N/A	8.56812	19.2067	22.5664	20.664	17.7513	0.632447	0.867152	0.729337	0.465795	0.999969
LOC109628633	PREDICTED: uncharacterized protein LOC109628633 isoform X1	ENSDARG00000105498.2	ENSDARG00000105498.2	ch211-220e11.3 description	984.263	917.118	938.958	901.344	935.421	-0.0467474	0.132442	-0.352964	0.724115	0.999969
mid2	PREDICTED: probable E3 ubiquitin-protein ligase MID2 isoform X1	ENSDARG00000034871.9	mid2	midline 2	3580.4	3951.77	4106.1	4265.64	3975.98	0.152183	0.0885471	1.71867	0.0856749	0.999969
LOC109630475	PREDICTED: phosphomethylethanolamine N-methyltransferase-like isoform X1	ENSDARG00000100482.3	pmt	phosphoethanolamine methyltransferase	48.1957	40.334	46.1139	79.704	53.5869	0.508256	0.515416	0.986108	0.32408	0.999969
LOC109629002	PREDICTED: MORC family CW-type zinc finger protein 3-like	ENSDARG00000104408.2	ENSDARG00000104408.2	152774 description	17.1362	26.8893	11.7738	15.744	17.8858	-0.680436	0.849385	-0.801093	0.423078	0.999969
trnak-uuu	#N/A	#N/A	#N/A	#N/A	0	2.881	3.92459	3.936	2.6854	1.42803	2.2751	0.627678	0.530215	0.999969
LOC109625696	PREDICTED: coagulation factor VIII-like	ENSDARG00000101385.4	f8	coagulation factor VIII, procoagulant component	8.56812	5.762	1.9623	0	4.0731	-2.86605	1.99356	-1.43765	0.150532	0.999969
LOC109624979	PREDICTED: monocarboxylate transporter 8-like	ENSDARG00000098694.2	ENSDARG00000098694.2	#N/A	167.078	210.313	181.512	125.952	171.214	-0.296694	0.303554	-0.9774	0.328371	0.999969
LOC109624576	PREDICTED: LRRN4 C-terminal-like protein	ENSDARG00000088247.3	ENSDARG00000088247.3	ch1073-303k11.2 description	2680.75	2710.06	3172.05	2808.33	2842.8	0.14971	0.097212	1.54004	0.12355	0.999969
LOC109624602	PREDICTED: thiosulfate sulfurtransferase/rhodanese-like domain-containing protein 1	ENSDARG00000071567.6	TSTD1	si	845.031	990.103	867.334	880.68	895.787	-0.0708924	0.140817	-0.503438	0.614657	0.999969
LOC109624404	PREDICTED: type 2 DNA topoisomerase 6 subunit B-like isoform X1	ENSDARG00000075203.6	ENSDARG00000075203.6	195212 description	174.575	233.361	178.569	197.784	196.072	-0.117834	0.274557	-0.429177	0.667794	0.999969
pola2	PREDICTED: DNA polymerase alpha subunit B	ENSDARG00000015070.7	pola2	polymerase (DNA directed), alpha 2	1956.74	1990.77	1958.37	1871.57	1944.36	-0.0436895	0.101103	-0.432128	0.665648	0.999969
zdhhc24	PREDICTED: probable palmitoyltransferase ZDHHC24	ENSDARG00000105134.3	zdhhc24	zinc finger DHHC-type containing 24	535.508	435.991	433.667	421.152	456.579	-0.183574	0.186514	-0.984235	0.325	0.999969
LOC109624895	PREDICTED: interaptin-like	#N/A	0	#N/A	23.5623	1.92067	14.7172	29.52	17.43	0.805667	1.03997	0.774699	0.438517	0.999969
LOC109636819	PREDICTED: sodium/potassium/calcium exchanger 3-like	ENSDARG00000036383.10	slc24a6a	solute carrier family 24 member 6a	8.56812	13.4447	25.5098	20.664	17.0467	1.06467	0.873021	1.21952	0.222646	0.999969
dpf2	PREDICTED: zinc finger protein ubi-d4 isoform X2	ENSDARG00000112198.1	dpf2l	D4, zinc and double PHD fingers family 2, like	1880.7	2192.44	2202.68	2264.18	2135	0.132586	0.108171	1.22571	0.220308	0.999969
LOC109627160	PREDICTED: tetratricopeptide repeat protein 9C-like	ENSDARG00000007025.8	ttc9c	tetratricopeptide repeat domain 9C	302.026	296.743	295.325	251.904	286.5	-0.129729	0.222204	-0.583829	0.559335	0.999969
LOC109627217	PREDICTED: flocculation protein FLO11-like isoform X2	ENSDARG00000088195.4	ENSDARG00000088195.4	ch211-168f7.5 description	326.66	329.394	426.799	385.728	367.145	0.308562	0.19645	1.57069	0.116255	0.999969
LOC109627229	PREDICTED: EH domain-containing protein 1-like	ENSDARG00000110243.1	ehd1b	EH-domain containing 1b	3669.3	3256.49	3399.68	3310.17	3408.91	-0.0453669	0.0933707	-0.485879	0.627053	0.999969
ubxn1	PREDICTED: UBX domain-containing protein 1	ENSDARG00000090309.4	ubxn1	UBX domain protein 1	1603.31	1358.87	1477.61	1371.7	1452.87	-0.0554326	0.123252	-0.449751	0.65289	0.999969
LOC109628036	PREDICTED: pre-mRNA-processing factor 39-like	ENSDARG00000087994.4	ENSDARG00000087994.4	ch211-114c17.1 description	1735.04	1645.05	1705.23	1656.07	1685.35	-0.00780776	0.106478	-0.0733272	0.941546	0.999969
ganab	PREDICTED: neutral alpha-glucosidase AB isoform X4	ENSDARG00000076811.4	ganab	glucosidase, alpha; neutral AB	5690.3	5717.82	5899.64	6141.14	5862.23	0.0778532	0.0766249	1.01603	0.309615	0.999969
LOC109630728	PREDICTED: HRAS-like suppressor 3	ENSDARG00000093006.4	rarres3	retinoic acid receptor responder 3	2048.85	1911.06	1798.44	1901.09	1914.86	-0.0978634	0.104247	-0.93876	0.347854	0.999969
scyl1	PREDICTED: N-terminal kinase-like protein	ENSDARG00000079854.4	scyl1	SCY1-like, kinase-like 1	1090.29	1012.19	1034.13	1028.28	1041.22	-0.0273986	0.126822	-0.21604	0.828956	0.999969
LOC109636889	PREDICTED: peripherin-2-like	ENSDARG00000026926.10	rom1b	retinal outer segment membrane protein 1b	0	0	0	1.968	0.492	2.39885	4.89213	0.49035	0.623886	0.999969
LOC109631304	PREDICTED: girdin-like	ENSDARG00000076189.4	ccdc88b	coiled-coil domain containing 88B	5.35508	1.92067	2.94344	0	2.5548	-1.30086	2.35123	-0.553268	0.58008	0.999969
macrod1	PREDICTED: O-acetyl-ADP-ribose deacetylase MACROD1 isoform X1	ENSDARG00000029609.6	macrod1	mono-ADP ribosylhydrolase 1	353.435	361.085	325.741	313.896	338.539	-0.159839	0.20147	-0.793361	0.427568	0.999969
fermt3	PREDICTED: fermitin family homolog 3	ENSDARG00000036038.255	0	#N/A	10.7102	7.68266	5.88689	7.872	8.03792	-0.416831	1.23376	-0.337853	0.735474	0.999969
trpt1	PREDICTED: tRNA 2\\'-phosphotransferase 1 isoform X2	ENSDARG00000036038.6025	0	#N/A	369.5	303.465	387.553	346.368	351.722	0.126213	0.208686	0.604801	0.545311	0.999969
zbtb3	PREDICTED: zinc finger and BTB domain-containing protein 3 isoform X1	ENSDARG00000036038.578	0	#N/A	475.531	467.682	439.554	385.728	442.124	-0.192587	0.182633	-1.05451	0.291651	0.999969
rnaseh2c	PREDICTED: ribonuclease H2 subunit C	ENSDARG00000036038.7378	0	#N/A	668.313	540.667	597.519	586.464	598.241	-0.0291206	0.168692	-0.172626	0.862946	0.999969
LOC109642822	PREDICTED: seipin-like isoform X1	ENSDARG00000036038.3920	0	#N/A	556.928	589.644	519.027	528.408	548.502	-0.130781	0.163263	-0.801042	0.423107	0.999969
LOC109636960	PREDICTED: inositol-trisphosphate 3-kinase A-like	ENSDARG00000053488.5	ENSDARG00000053488.5	ch73-22a13.3 description	0	0	3.92459	0	0.981148	3.395	4.21353	0.805737	0.420394	0.999969
nxf1	PREDICTED: nuclear RNA export factor 1 isoform X1	ENSDARG00000055076.7	nxf1	nuclear RNA export factor 1	1806.8	1954.28	1978.97	1699.37	1859.86	-0.0323434	0.114112	-0.283437	0.776842	0.999969
atg2a	PREDICTED: autophagy-related protein 2 homolog A	ENSDARG00000101507.3	ATG2A	si	2671.11	2444.05	2560.8	2532.81	2552.19	-0.00577813	0.0962278	-0.0600464	0.952119	0.999969
trmt112	#N/A	#N/A	#N/A	#N/A	1406.24	1404.01	1339.27	1319.54	1367.26	-0.0799081	0.112772	-0.70858	0.478585	0.999969
LOC109642431	PREDICTED: transforming growth factor beta-2-like	ENSDARG00000036038.3385	0	#N/A	65.3319	60.501	65.7369	75.768	66.8344	0.169843	0.438099	0.387681	0.698252	0.999969
LOC109637036	PREDICTED: potassium channel subfamily K member 2-like	ENSDARG00000103286.2	kcnk4a	potassium channel, subfamily K, member 4a	0	0	9.81148	0.983999	2.69887	4.85483	2.69069	1.80431	0.0711827	0.999969
LOC109639459	PREDICTED: centromere protein F-like	ENSDARG00000090986.3	ENSDARG00000090986.3	dkeyp-115e12.6 description	536.579	534.905	561.216	598.272	557.743	0.113887	0.162275	0.701816	0.482794	0.999969
LOC109645140	PREDICTED: protein RD3-like	ENSDARG00000036038.6822	0	#N/A	530.152	532.024	550.424	582.528	548.782	0.0930337	0.163136	0.570284	0.568485	0.999969
stx5	PREDICTED: syntaxin-5 isoform X2	ENSDARG00000036038.4365	0	#N/A	1396.6	1289.73	1437.38	1366.78	1372.62	0.0622988	0.116244	0.535933	0.592005	0.999969
vegfb	PREDICTED: vascular endothelial growth factor B	ENSDARG00000036038.6216	0	#N/A	7.49711	9.60333	12.7549	0	7.46384	-0.423731	1.52902	-0.277125	0.781684	0.999969
dnajc4	#N/A	#N/A	#N/A	#N/A	289.174	314.029	276.684	292.248	293.034	-0.0848805	0.216822	-0.391476	0.695446	0.999969
nudt22	PREDICTED: nucleoside diphosphate-linked moiety X motif 22	ENSDARG00000036038.3766	0	#N/A	375.926	307.306	269.816	265.68	304.682	-0.350472	0.219804	-1.59448	0.110829	0.999969
LOC109640354	PREDICTED: heterogeneous nuclear ribonucleoprotein U-like protein 2	ENSDARG00000036038.460	0	#N/A	328.802	327.473	388.534	336.528	345.334	0.143849	0.203966	0.705262	0.480647	0.999969
LOC109644725	PREDICTED: transmembrane protein 179-like	ENSDARG00000036038.6326	0	#N/A	581.561	604.049	526.876	598.272	577.69	-0.075732	0.163612	-0.462877	0.643452	0.999969
trnaf-gaa	#N/A	#N/A	#N/A	#N/A	0	4.80166	1.9623	0	1.69099	-1.29829	3.07615	-0.422051	0.672988	0.999969
LOC109640932	PREDICTED: heparan-sulfate 6-O-sulfotransferase 2-like	ENSDARG00000036038.1341	0	#N/A	624.402	477.285	561.216	475.272	534.544	-0.0868531	0.188369	-0.46108	0.644741	0.999969
rack1	PREDICTED: receptor of activated protein C kinase 1	ENSDARG00000036038.5019	0	#N/A	37923.6	34704.5	34391.2	32602.9	34905.5	-0.116454	0.0714026	-1.63095	0.102901	0.999969
LOC109645314	PREDICTED: nucleoside diphosphate kinase homolog 5-like	ENSDARG00000036038.7046	0	#N/A	16.0652	21.1273	38.2648	22.632	24.5223	0.70928	0.7371	0.962257	0.33592	0.999969
hnrnpab	PREDICTED: heterogeneous nuclear ribonucleoprotein A/B isoform X2	ENSDARG00000036038.4558	0	#N/A	6594.24	5771.6	6583.5	6172.63	6280.49	0.0450647	0.0878579	0.512927	0.608002	0.999969
phykpl	PREDICTED: 5-phosphohydroxy-L-lysine phospho-lyase isoform X1	ENSDARG00000036038.1849	0	#N/A	672.597	786.512	685.822	820.656	741.397	0.0453744	0.159445	0.284577	0.775968	0.999969
LOC109642574	PREDICTED: protein FAM53C-like isoform X1	ENSDARG00000036038.3566	0	#N/A	1097.79	1127.43	1112.62	1114.87	1113.18	0.00133829	0.121852	0.010983	0.991237	0.999969
LOC109641479	PREDICTED: C-terminal-binding protein 1-like isoform X1	ENSDARG00000036038.2115	0	#N/A	4821.71	5130.1	5206.95	5185.68	5086.11	0.0623699	0.0801881	0.777794	0.43669	0.999969
LOC109642975	PREDICTED: spondin-2-like isoform X1	ENSDARG00000036038.4106	0	#N/A	163.865	177.662	175.625	166.296	170.862	0.00116796	0.278101	0.00419977	0.996649	0.999969
kdm3b	PREDICTED: lysine-specific demethylase 3B isoform X1	ENSDARG00000062267.7	kdm3b	lysine (K)-specific demethylase 3B	3124.15	3138.37	3175.97	3436.13	3218.65	0.0783448	0.0899303	0.871173	0.38366	0.999969
LOC109645985	PREDICTED: receptor expression-enhancing protein 2	ENSDARG00000036038.7830	0	#N/A	8.56812	1.92067	1.9623	0.983999	3.35877	-1.82589	2.00078	-0.912592	0.361457	0.999969
LOC109644168	PREDICTED: receptor expression-enhancing protein 2-like isoform X1	ENSDARG00000036038.5659	0	#N/A	570.851	449.436	481.743	434.928	484.239	-0.153381	0.187902	-0.816282	0.414339	0.999969
LOC109643759	PREDICTED: uncharacterized protein LOC109643759	ENSDARG00000036038.5135	0	#N/A	625.473	508.976	538.65	451.656	531.189	-0.195119	0.183029	-1.06605	0.2864	0.999969
egr1	PREDICTED: early growth response protein 1	ENSDARG00000036038.1218	0	#N/A	6438.94	4808.39	8054.24	6055.53	6339.28	0.327165	0.29064	1.12567	0.260306	0.999969
LOC109640547	PREDICTED: protein sidekick-like isoform X2	ENSDARG00000036038.778	0	#N/A	2.14203	0	0	0	0.535508	-2.56012	4.88723	-0.52384	0.60039	0.999969
LOC109640762	PREDICTED: alpha-1A adrenergic receptor-like	ENSDARG00000036038.1098	0	#N/A	0	0.960333	3.92459	0	1.22123	1.97279	3.59648	0.548533	0.583326	0.999969
LOC109645699	PREDICTED: gastrotropin-like	ENSDARG00000036038.7487	0	#N/A	38.5565	13.4447	29.4344	16.728	24.5409	-0.166717	0.787897	-0.211597	0.832421	0.999969
LOC109645797	PREDICTED: gastrotropin-like	ENSDARG00000036038.7605	0	#N/A	0	0	0	1.968	0.492	2.39885	4.89213	0.49035	0.623886	0.999969
LOC109642301	PREDICTED: cyclin-J-like	ENSDARG00000036038.3180	0	#N/A	329.873	357.244	322.798	446.736	364.162	0.16299	0.218072	0.747416	0.454813	0.999969
c1qtnf2	PREDICTED: complement C1q tumor necrosis factor-related protein 2	ENSDARG00000036038.5472	0	#N/A	0	12.4843	1.9623	1.968	4.10365	-1.6745	2.01794	-0.829808	0.406647	0.999969
slu7	PREDICTED: pre-mRNA-splicing factor SLU7	ENSDARG00000036038.975	0	#N/A	1413.74	1326.22	1330.44	1252.63	1330.76	-0.0847782	0.117003	-0.724582	0.468709	0.999969
LOC109637109	PREDICTED: histone-lysine N-methyltransferase, H3 lysine-36 and H4 lysine-20 specific-like, partial	ENSDARG00000060016.7	nsd1a	nuclear receptor binding SET domain protein 1a	415.554	411.022	404.233	428.04	414.712	0.00996444	0.184284	0.0540712	0.956878	0.999969
LOC109646177	#N/A	ENSDARG00000036038.11826	0	#N/A	1194.18	1718.04	1367.72	1987.68	1566.9	0.204215	0.371174	0.550187	0.582191	0.999969
LOC109643848	PREDICTED: serine/threonine-protein phosphatase 2A catalytic subunit alpha isoform-like	ENSDARG00000036038.5244	0	#N/A	113.528	77.7869	105.964	83.64	95.2296	-0.0107756	0.38888	-0.0277093	0.977894	0.999969
sfxn1	PREDICTED: sideroflexin-1	ENSDARG00000036038.4905	0	#N/A	57.8348	51.858	81.4353	64.944	64.018	0.417065	0.451813	0.923092	0.355959	0.999969
atp7a	PREDICTED: copper-transporting ATPase 1	ENSDARG00000003699.12	atp7a	ATPase copper transporting alpha	1478	1453.94	1504.1	1539.96	1494	0.0542128	0.10956	0.494822	0.620725	0.999969
LOC109642125	PREDICTED: F-box/LRR-repeat protein 3-like	ENSDARG00000036038.2949	0	#N/A	2.14203	0.960333	0	0	0.775591	-3.09887	4.21998	-0.734333	0.462746	0.999969
LOC109642040	PREDICTED: gamma-aminobutyric acid receptor subunit alpha-6-like	ENSDARG00000036038.2838	0	#N/A	22.4913	27.8496	21.5852	27.552	24.8695	-0.0363358	0.713051	-0.0509583	0.959359	0.999969
nudcd2	PREDICTED: nudC domain-containing protein 2	ENSDARG00000036038.7162	0	#N/A	2250.2	2166.51	2106.52	2125.44	2162.17	-0.0614968	0.0974284	-0.6312	0.52791	0.999969
ccng1	PREDICTED: cyclin-G1	ENSDARG00000036038.5352	0	#N/A	10932.9	10645.3	10311.9	10523.9	10603.5	-0.0504737	0.0697435	-0.723704	0.469247	0.999969
2020-09-08	#N/A	#N/A	#N/A	#N/A	18.2073	10.5637	6.86803	6.888	10.6317	-1.06181	1.09629	-0.968553	0.332768	0.999969
sowaha	PREDICTED: ankyrin repeat domain-containing protein SOWAHA	ENSDARG00000036038.1732	0	#N/A	1.07102	0	0	0	0.267754	-1.54512	4.98808	-0.309764	0.756741	0.999969
LOC109646082	PREDICTED: cytochrome b-c1 complex subunit 8	ENSDARG00000036038.7941	0	#N/A	2222.36	2125.22	2002.52	2057.54	2101.91	-0.0985351	0.0988996	-0.996314	0.319098	0.999969
hspa4	#N/A	#N/A	#N/A	#N/A	5223.34	4321.5	5256.01	4682.85	4870.92	0.0586765	0.102667	0.571521	0.567647	0.999969
LOC109644325	PREDICTED: glucosamine-6-phosphate isomerase 1	ENSDARG00000036038.5837	0	#N/A	1279.86	1234.03	1170.51	1285.1	1242.38	-0.0336847	0.120721	-0.27903	0.780222	0.999969
LOC109645223	PREDICTED: NEDD4 family-interacting protein 1-like	ENSDARG00000036038.6931	0	#N/A	2618.63	2780.16	2599.06	2516.09	2628.49	-0.0780684	0.0937392	-0.832826	0.404943	0.999969
LOC109645500	PREDICTED: putative fibroblast growth factor 1	ENSDARG00000036038.7272	0	#N/A	42.8406	29.7703	29.4344	40.344	35.5973	-0.0552308	0.609243	-0.0906549	0.927767	0.999969
LOC109639770	PREDICTED: glucocorticoid receptor-like	ENSDARG00000112480.1	nr3c1	nuclear receptor subfamily 3, group C, member 1 (glucocorticoid receptor)	1534.76	1584.55	1570.82	1644.26	1583.6	0.0434771	0.108428	0.400975	0.688438	0.999969
LOC109642215	PREDICTED: BTB/POZ domain-containing protein KCTD16-like	ENSDARG00000036038.3062	0	#N/A	0	0	0	1.968	0.492	2.39885	4.89213	0.49035	0.623886	0.999969
LOC109639697	PREDICTED: putative E3 ubiquitin-protein ligase SH3RF2	ENSDARG00000101178.3	sh3rf2	SH3 domain containing ring finger 2	247.404	221.837	308.08	189.912	241.808	0.0863564	0.274813	0.314237	0.753341	0.999969
kif3a	PREDICTED: kinesin-like protein KIF3A isoform X1	ENSDARG00000117005.1	kif3a	kinesin family member 3A	1217.74	1240.75	1222.51	1147.34	1207.09	-0.0530572	0.119708	-0.443223	0.657604	0.999969
zdhhc15	PREDICTED: palmitoyltransferase ZDHHC15	ENSDARG00000071872.5	zdhhc15b	zinc finger DHHC-type containing 15b	193.854	244.885	230.57	234.192	225.875	0.0817511	0.252028	0.324373	0.745655	0.999969
uprt	PREDICTED: uracil phosphoribosyltransferase homolog	ENSDARG00000035549.6	uprt	uracil phosphoribosyltransferase (FUR1) homolog (S. cerevisiae)	1902.12	1730.52	1717.01	1655.09	1751.18	-0.107	0.108169	-0.989191	0.32257	0.999969
abcb7	PREDICTED: ATP-binding cassette sub-family B member 7, mitochondrial	ENSDARG00000062795.7	abcb7	ATP-binding cassette, sub-family B (MDR/TAP), member 7	2857.47	3158.53	2946.39	3031.7	2998.52	-0.00943622	0.093898	-0.100494	0.919952	0.999969
kiaa2022	PREDICTED: protein KIAA2022 homolog	ENSDARG00000029296.4	nexmifb	neurite extension and migration factor b	0	0	0.981148	0	0.245287	1.39636	4.99738	0.279419	0.779923	0.999969
LOC109624309	PREDICTED: ES1 protein homolog, mitochondrial-like	ENSDARG00000058206.6	ENSDARG00000058206.6	ch211-153b23.5 description	138.161	125.804	137.361	106.272	126.899	-0.115048	0.328905	-0.349791	0.726495	0.999969
LOC109624777	PREDICTED: uncharacterized protein LOC109624777	ENSDARG00000073820.4	ENSDARG00000073820.4	174917 description	0	7.68266	1.9623	0	2.41124	-1.97507	2.7041	-0.730397	0.465148	0.999969
LOC109624817	PREDICTED: uncharacterized protein LOC109624817	ENSDARG00000088612.3	ENSDARG00000088612.3	ch211-153b23.7 description	0	5.762	1.9623	5.904	3.40707	0.436212	2.08591	0.209123	0.834352	0.999969
frmpd3	PREDICTED: FERM and PDZ domain-containing protein 3	ENSDARG00000074865.4	frmpd3	FERM and PDZ domain containing 3	7.49711	0	0	1.968	2.36628	-1.92345	2.7302	-0.704509	0.481116	0.999969
prps1	PREDICTED: ribose-phosphate pyrophosphokinase 1 isoform X1	ENSDARG00000110507.1	prps1b	phosphoribosyl pyrophosphate synthetase 1B	1136.35	1211.94	1243.11	1084.37	1168.94	-0.0131013	0.127952	-0.102393	0.918445	0.999969
slc25a53	PREDICTED: solute carrier family 25 member 53	ENSDARG00000040463.6	slc25a51b	solute carrier family 25 member 51b	68.545	63.382	78.4918	47.232	64.4127	-0.068952	0.467703	-0.147427	0.882795	0.999969
LOC109624363	#N/A	ENSDARG00000036038.10299	0	#N/A	34.2725	27.8496	30.4156	26.568	29.7764	-0.123224	0.651039	-0.189273	0.849879	0.999969
LOC109627737	PREDICTED: SLAIN motif-containing protein-like	ENSDARG00000025577.10	ENSDARG00000025577.10	66447 description	928.57	834.529	835.938	779.328	844.591	-0.125825	0.14094	-0.892753	0.37199	0.999969
znf711	PREDICTED: zinc finger protein 711	ENSDARG00000071868.5	znf711	Danio rerio zinc finger protein 711 (znf711), transcript variant 1, mRNA.	947.848	1062.13	916.392	1165.06	1022.86	0.0499593	0.148135	0.337255	0.735925	0.999969
LOC109626006	PREDICTED: rho-related GTP-binding protein RhoG-like	ENSDARG00000030608.7	rhogd	ras homolog gene family, member Gd	2046.71	1974.44	1922.07	2096.9	2010.03	-0.000652721	0.103213	-0.00632401	0.994954	0.999969
LOC109625994	PREDICTED: FH2 domain-containing protein 1-like	ENSDARG00000099767.2	fhdc2	FH2 domain containing 2	188.499	196.868	204.079	240.096	207.385	0.204592	0.257511	0.794497	0.426906	0.999969
ogt	#N/A	#N/A	#N/A	#N/A	7350.38	7322.54	7079.96	6766.96	7129.96	-0.0835793	0.0744293	-1.12294	0.261465	0.999969
LOC109633733	PREDICTED: acidic repeat-containing protein-like isoform X1	ENSDARG00000101060.3	gcna	germ cell nuclear acidic peptidase	500.164	553.152	607.33	494.952	538.899	0.0650777	0.177082	0.367501	0.713245	0.999969
LOC109637186	PREDICTED: olfactory receptor 10G4-like	ENSDARG00000002533.10	adora2b	adenosine A2b receptor	0	4.80166	7.84918	1.968	3.65471	1.01633	2.036	0.49918	0.617653	0.999969
LOC109630951	PREDICTED: caltractin-like	ENSDARG00000101510.2	cetn2	centrin, EF-hand protein, 2	589.058	430.229	482.725	438.864	485.219	-0.14403	0.196329	-0.733614	0.463184	0.999969
nsdhl	#N/A	#N/A	#N/A	#N/A	3239.82	2964.55	2972.88	3012.02	3047.32	-0.0516778	0.0920913	-0.561158	0.57469	0.999969
znf185	#N/A	#N/A	#N/A	#N/A	38.5565	74.9059	65.7369	46.248	56.3618	-0.0223184	0.519767	-0.0429393	0.96575	0.999969
fut11	PREDICTED: alpha-(1,3)-fucosyltransferase 11	ENSDARG00000102402.2	fut11	fucosyltransferase 11 (alpha (1,3) fucosyltransferase)	802.19	707.765	768.239	780.312	764.626	0.0370529	0.146118	0.253583	0.799818	0.999969
LOC109625319	PREDICTED: ras-related protein Rab-9B-like	ENSDARG00000103391.2	rab9b	RAB9B, member RAS oncogene family	836.463	888.308	819.258	927.912	867.985	0.0183072	0.140432	0.130364	0.896279	0.999969
LOC109625300	PREDICTED: myelin proteolipid protein-like isoform X1	ENSDARG00000103732.2	plp1a	proteolipid protein 1a	10.7102	5.762	11.7738	1.968	7.55348	-0.257907	1.3623	-0.189318	0.849843	0.999969
LOC109625290	PREDICTED: protocadherin-20-like	ENSDARG00000101910.2	pcdh20	protocadherin 20	0	0	1.9623	7.872	2.45857	4.72008	2.71549	1.73821	0.0821747	0.999969
LOC109625324	PREDICTED: regulator of cell cycle RGCC-like isoform X2	ENSDARG00000098293.2	ENSDARG00000098293.2	dkey-27i16.2 description	0	0.960333	1.9623	0	0.730657	0.974443	4.39651	0.22164	0.824594	0.999969
nlgn3	PREDICTED: neuroligin-3	ENSDARG00000104786.3	nlgn3a	neuroligin 3a	0	27.8496	6.86803	8.856	10.8934	-0.830985	1.395	-0.595689	0.551383	0.999969
gria3	PREDICTED: glutamate receptor 3 isoform X1	ENSDARG00000111839.1	gria3b	glutamate receptor, ionotropic, AMPA 3b	319.162	356.283	309.061	340.464	331.243	-0.0570956	0.207732	-0.274852	0.78343	0.999969
eda	PREDICTED: ectodysplasin-A isoform X1	ENSDARG00000074591.6	eda	ectodysplasin A	0	0.960333	1.9623	0	0.730657	0.974443	4.39651	0.22164	0.824594	0.999969
LOC109628184	PREDICTED: negative regulator of reactive oxygen species-like isoform X1	ENSDARG00000071491.6	nrros	negative regulator of reactive oxygen species	6.42609	0	0	0	1.60652	-4.14693	3.48133	-1.19119	0.233578	0.999969
LOC109628178	PREDICTED: uncharacterized protein LOC109628178	ENSDARG00000053474.7	tdrkh	tudor and KH domain containing	0	9.60333	0	1.968	2.89283	-2.29348	2.54193	-0.902258	0.36692	0.999969
LOC109628198	PREDICTED: gap junction beta-1 protein-like	ENSDARG00000058064.6	cx31.7	connexin 31.7	14.9942	1.92067	3.92459	3.936	6.19387	-1.09852	1.51714	-0.724073	0.469021	0.999969
LOC109626734	PREDICTED: gap junction alpha-3 protein-like	ENSDARG00000004082.7	cx39.9	connexin 39.9	104.959	95.0729	89.2844	63.96	88.3192	-0.3838	0.393625	-0.975041	0.32954	0.999969
vma21	PREDICTED: vacuolar ATPase assembly integral membrane protein VMA21	ENSDARG00000036038.1258	0	#N/A	2041.35	1839.04	1891.65	1709.21	1870.31	-0.107486	0.110716	-0.970829	0.331633	0.999969
LOC109627963	PREDICTED: melatonin receptor type 1B-like	ENSDARG00000111352.1	mtnr1c	melatonin receptor 1C	0	11.524	3.92459	0.983999	4.10815	-1.23842	2.0235	-0.612019	0.540525	0.999969
neurl1b	PREDICTED: E3 ubiquitin-protein ligase NEURL1B isoform X1	ENSDARG00000099694.2	neurl1b	neuralized E3 ubiquitin protein ligase 1B	5.35508	2.881	1.9623	5.904	4.02559	-0.0624509	1.74569	-0.0357743	0.971462	0.999969
ergic1	PREDICTED: endoplasmic reticulum-Golgi intermediate compartment protein 1	ENSDARG00000100047.2	ergic1	endoplasmic reticulum-golgi intermediate compartment 1	943.564	867.18	839.862	831.48	870.522	-0.115157	0.136352	-0.844556	0.398359	0.999969
flt4	PREDICTED: vascular endothelial growth factor receptor 3	ENSDARG00000104453.2	flt4	fms-related tyrosine kinase 4	6.42609	3.84133	1.9623	10.824	5.76343	0.319775	1.52369	0.209869	0.83377	0.999969
LOC109625762	PREDICTED: zinc-binding protein A33-like	ENSDARG00000099885.2	trim105	tripartite motif containing 105	168.149	206.472	205.06	154.488	183.542	-0.0603128	0.286367	-0.210613	0.833189	0.999969
LOC109625061	PREDICTED: neuropeptide Y receptor type 2-like	ENSDARG00000103623.2	npy7r	neuropeptide Y receptor Y7	0	0	0	0.983999	0.246	1.39846	4.99723	0.279846	0.779595	0.999969
prelid1	PREDICTED: PRELI domain-containing protein 1, mitochondrial	ENSDARG00000098671.2	prelid1a	PRELI domain containing 1a	1728.62	1841.92	1769.01	1679.69	1754.81	-0.0503444	0.106487	-0.472774	0.636374	0.999969
LOC109625077	PREDICTED: max dimerization protein 3-like	ENSDARG00000098350.2	mxd3	MAX dimerization protein 3	227.055	290.02	235.475	246.984	249.884	-0.101305	0.242764	-0.417297	0.676461	0.999969
fam193b	PREDICTED: protein FAM193B	ENSDARG00000102831.3	fam193b	family with sequence similarity 193 member B	584.774	611.732	574.952	575.64	586.775	-0.0567014	0.158184	-0.358451	0.720005	0.999969
ddx41	PREDICTED: probable ATP-dependent RNA helicase DDX41	ENSDARG00000099739.2	CA	#N/A	1837.86	1868.81	1943.65	1879.44	1882.44	0.0445483	0.101681	0.438119	0.6613	0.999969
dok3	PREDICTED: docking protein 3	ENSDARG00000114879.1	CA	#N/A	2.14203	3.84133	1.9623	3.936	2.97041	-0.0247514	1.98705	-0.0124564	0.990062	0.999969
LOC109624501	PREDICTED: neurogenic differentiation factor 4-like	ENSDARG00000099564.1	atoh1b	atonal bHLH transcription factor 1b	2.14203	9.60333	5.88689	3.936	5.39206	-0.265321	1.54906	-0.171279	0.864005	0.999969
unc5a	PREDICTED: netrin receptor UNC5A	ENSDARG00000099034.2	unc5a	unc-5 netrin receptor A	4.28406	1.92067	15.6984	7.872	7.44377	1.9353	1.36726	1.41546	0.156932	0.999969
pdlim7	PREDICTED: PDZ and LIM domain protein 7 isoform X1	ENSDARG00000103854.2	pdlim7	PDZ and LIM domain 7	3841.73	3840.37	4035.46	4058.01	3943.89	0.0752588	0.0820306	0.917449	0.358908	0.999969
cltb	PREDICTED: clathrin light chain B isoform X1	ENSDARG00000052368.8	cltb	clathrin, light chain B	3290.16	3437.03	3305.49	3262.94	3323.9	-0.0345974	0.0868153	-0.398517	0.690249	0.999969
higd2a	PREDICTED: HIG1 domain family member 2A, mitochondrial	ENSDARG00000052371.7	higd2a	HIG1 hypoxia inducible domain family, member 2A	1791.81	2018.62	1865.16	1930.61	1901.55	-0.00601029	0.107769	-0.0557699	0.955525	0.999969
LOC109625099	PREDICTED: ankyrin repeat and KH domain-containing protein 1-like isoform X4	ENSDARG00000077860.6	ankhd1	ankyrin repeat and KH domain containing 1	8979.39	9081.87	9702.57	9380.47	9286.07	0.0793734	0.0710488	1.11717	0.263923	0.999969
hnrnph1	PREDICTED: heterogeneous nuclear ribonucleoprotein H isoform X1	ENSDARG00000040881.6	hnrnph1	heterogeneous nuclear ribonucleoprotein H1	4224.08	4260.04	4190.48	4104.26	4194.72	-0.032591	0.0811781	-0.401476	0.68807	0.999969
LOC109625685	PREDICTED: RUN and FYVE domain-containing protein 1-like	ENSDARG00000078685.4	rufy1	RUN and FYVE domain containing 1	2354.09	2738.87	2446.98	2260.25	2450.05	-0.114052	0.106847	-1.06744	0.285775	0.999969
LOC109625710	PREDICTED: proheparin-binding EGF-like growth factor	ENSDARG00000075121.4	hbegfa	heparin-binding EGF-like growth factor a	957.487	882.546	902.656	980.063	930.688	0.0334782	0.135026	0.247939	0.804182	0.999969
prob1	PREDICTED: proline-rich basic protein 1	ENSDARG00000100596.2	ENSDARG00000100596.2	ch73-43g23.1 description	697.231	816.283	915.411	822.624	812.887	0.198797	0.148967	1.3345	0.18204	0.999969
LOC109628084	#N/A	ENSDARG00000036038.10549	0	#N/A	51.4087	43.215	22.5664	29.52	36.6775	-0.860453	0.595839	-1.4441	0.14871	0.999969
rmnd5b	PREDICTED: protein RMD5 homolog B	ENSDARG00000043359.5	rmnd5b	required for meiotic nuclear division 5 homolog B	1897.84	2135.78	2019.2	2242.53	2073.84	0.0789529	0.109306	0.722308	0.470105	0.999969
LOC109647601	PREDICTED: NEDD4-binding protein 3 homolog	ENSDARG00000060007.6	n4bp3	NEDD4 binding protein 3	112.457	141.169	94.1902	96.432	111.062	-0.413239	0.347534	-1.18906	0.234416	0.999969
trnaa-cgc	#N/A	#N/A	#N/A	#N/A	0	0	3.92459	0	0.981148	3.395	4.21353	0.805737	0.420394	0.999969
trnaa-ugc	#N/A	#N/A	#N/A	#N/A	1.07102	3.84133	3.92459	3.936	3.19323	0.668694	1.94837	0.343208	0.731442	0.999969
LOC109624526	PREDICTED: platelet-derived growth factor receptor-like protein isoform X2	ENSDARG00000116983.1	pdgfrl	platelet-derived growth factor receptor-like	48.1957	30.7306	31.3967	50.184	40.1268	0.0503225	0.590062	0.0852835	0.932036	0.999969
anxa6	PREDICTED: annexin A6 isoform X1	ENSDARG00000013335.10	anxa6	annexin A6	640.467	579.081	677.973	564.816	615.584	0.027751	0.166548	0.166624	0.867666	0.999969
tnip1	PREDICTED: TNFAIP3-interacting protein 1 isoform X1	ENSDARG00000015653.11	tnip1	TNFAIP3 interacting protein 1	8402.11	8577.69	8213.19	8444.68	8409.42	-0.0276563	0.0719654	-0.3843	0.700756	0.999969
gpx3	PREDICTED: glutathione peroxidase 3	ENSDARG00000043342.7	gpx3	glutathione peroxidase 3	84.6102	48.977	76.5295	54.12	66.0592	-0.0290965	0.476176	-0.0611045	0.951276	0.999969
dctn4	PREDICTED: dynactin subunit 4 isoform X1	ENSDARG00000023988.9	dctn4	dynactin 4	1869.99	2097.37	2027.05	2256.31	2062.68	0.110156	0.109316	1.00768	0.313607	0.999969
synpo	PREDICTED: synaptopodin isoform X1	ENSDARG00000106873.2	LO018188.1	synaptopodin	3310.51	3193.11	3556.66	3230.47	3322.69	0.061677	0.091628	0.673124	0.500868	0.999969
LOC109626270	PREDICTED: tetraspanin-17	ENSDARG00000114067.1	tspan17	tetraspanin 17	2076.7	2281.75	2282.15	2591.85	2308.11	0.160969	0.106613	1.50985	0.131081	0.999969
LOC109624452	PREDICTED: melanin-concentrating hormone receptor 2-like	ENSDARG00000036117.7	mchr2	melanin-concentrating hormone receptor 2	0	3.84133	0	0	0.960333	-3.41481	4.24738	-0.80398	0.421408	0.999969
LOC109637355	PREDICTED: catenin alpha-1-like	ENSDARG00000102441.2	ctnna1	catenin (cadherin-associated protein), alpha 1	11315.3	11843.8	11550.1	12101.2	11702.6	0.030277	0.0714627	0.423676	0.671802	0.999969
lrrtm2	PREDICTED: leucine-rich repeat transmembrane neuronal protein 2	ENSDARG00000071374.5	lrrtm2	leucine rich repeat transmembrane neuronal 2	0	0	1.9623	0.983999	0.736574	2.98128	4.30707	0.692183	0.488822	0.999969
LOC109630394	#N/A	ENSDARG00000036038.10716	0	#N/A	2.14203	0	0	0	0.535508	-2.56012	4.88723	-0.52384	0.60039	0.999969
rnf44	PREDICTED: RING finger protein 44 isoform X1	ENSDARG00000068582.7	rnf44	ring finger protein 44	601.91	575.239	665.218	588.432	607.7	0.0911006	0.160262	0.568447	0.569731	0.999969
faf2	PREDICTED: FAS-associated factor 2	ENSDARG00000052374.7	faf2	Fas associated factor family member 2	1889.27	1879.37	1811.2	1953.24	1883.27	-0.00159674	0.103745	-0.015391	0.98772	0.999969
pin4	PREDICTED: peptidyl-prolyl cis-trans isomerase NIMA-interacting 4	ENSDARG00000004527.7	pin4	protein (peptidylprolyl cis/trans isomerase) NIMA-interacting, 4 (parvulin)	692.947	565.636	630.878	647.472	634.233	0.0234677	0.164232	0.142894	0.886374	0.999969
LOC109624445	PREDICTED: homeobox protein MSX-2-like	ENSDARG00000115813.1	msx2a	muscle segment homeobox 2a	1.07102	0	0	0	0.267754	-1.54512	4.98808	-0.309764	0.756741	0.999969
LOC109626761	PREDICTED: cytoplasmic polyadenylation element-binding protein 4-like isoform X4	ENSDARG00000100499.2	cpeb4b	cytoplasmic polyadenylation element binding protein 4b	590.129	572.358	672.086	691.752	631.581	0.230636	0.153356	1.50392	0.132601	0.999969
stc2	PREDICTED: stanniocalcin-2	ENSDARG00000109468.1	stc2a	stanniocalcin 2a	1.07102	0	0.981148	0.983999	0.759041	0.905953	3.98919	0.227102	0.820344	0.999969
nkx2-5	PREDICTED: homeobox protein Nkx-2.5	ENSDARG00000018004.9	nkx2.5	NK2 homeobox 5	4.28406	3.84133	0	0	2.03135	-4.4901	2.86439	-1.56756	0.116983	0.999969
bnip1	PREDICTED: vesicle transport protein SEC20	ENSDARG00000114927.1	CR812847.3	BCL2 interacting protein 1a	172.433	161.336	178.569	201.72	178.515	0.188661	0.274191	0.688064	0.491412	0.999969
LOC109624149	PREDICTED: V-type proton ATPase subunit e 1-like	ENSDARG00000101794.2	atp6v0e1	ATPase H+ transporting V0 subunit e1	1030.32	897.911	719.181	858.048	876.364	-0.289368	0.149247	-1.93885	0.0525191	0.999969
LOC109639853	PREDICTED: 60S ribosomal protein L26	ENSDARG00000036038.55	0	#N/A	20793.8	18242.5	19326.6	18718.6	19270.4	-0.0370049	0.0780086	-0.474369	0.635237	0.999969
LOC109628220	PREDICTED: serine/threonine-protein phosphatase 2A 55 kDa regulatory subunit B beta isoform isoform X1	ENSDARG00000099221.2	ppp2r2bb	protein phosphatase 2, regulatory subunit B, beta b	6.42609	9.60333	8.83033	4.92	7.44494	-0.223642	1.28865	-0.173547	0.862221	0.999969
adam19	PREDICTED: disintegrin and metalloproteinase domain-containing protein 19	ENSDARG00000067545.6	adam19b	ADAM metallopeptidase domain 19b	134.948	150.772	151.097	141.696	144.628	0.0345843	0.301908	0.114552	0.9088	0.999969
thg1l	PREDICTED: probable tRNA(His) guanylyltransferase	ENSDARG00000038360.5	thg1l	tRNA-histidine guanylyltransferase 1-like	651.177	654.947	593.594	645.504	636.305	-0.0760445	0.15438	-0.492581	0.622309	0.999969
lsm11	PREDICTED: U7 snRNA-associated Sm-like protein LSm11	ENSDARG00000090854.3	lsm11	LSM11, U7 small nuclear RNA associated	235.623	283.298	251.174	219.432	247.382	-0.141984	0.24205	-0.586591	0.557479	0.999969
clint1	PREDICTED: clathrin interactor 1	ENSDARG00000025535.10	clint1a	clathrin interactor 1a	2894.95	2917.49	3201.48	3151.75	3041.42	0.128319	0.0877486	1.46235	0.143645	0.999969
ebf1	PREDICTED: transcription factor COE1	ENSDARG00000092635.2	ENSDARG00000092635.2	ch211-51e8.2 description	8.56812	1.92067	5.88689	7.872	6.06192	0.400657	1.4675	0.27302	0.784838	0.999969
LOC109626189	PREDICTED: beta-2 adrenergic receptor-like	ENSDARG00000088124.3	adrb2a	adrenoceptor beta 2, surface a	285.961	295.782	261.966	307.008	287.679	-0.0322393	0.221972	-0.145241	0.884521	0.999969
LOC109637560	PREDICTED: SH3 domain and tetratricopeptide repeat-containing protein 2-like	ENSDARG00000089917.4	sh3tc2	SH3 domain and tetratricopeptide repeats 2	443.4	425.427	532.763	451.656	463.312	0.180461	0.182124	0.990864	0.321752	0.999969
LOC109641448	PREDICTED: actin-binding LIM protein 3-like isoform X1	ENSDARG00000036038.2410	0	#N/A	0	0	2.94344	2.952	1.47386	3.98195	3.23286	1.23171	0.218058	0.999969
afap1l1	PREDICTED: actin filament-associated protein 1-like 1 isoform X2	ENSDARG00000089162.5	afap1l1a	actin filament associated protein 1-like 1a	109.244	162.296	139.323	98.3999	127.316	-0.193758	0.3532	-0.54858	0.583294	0.999969
LOC109627611	PREDICTED: gamma-aminobutyric acid receptor subunit pi-like	ENSDARG00000020901.10	gabrp	gamma-aminobutyric acid (GABA) A receptor, pi	3.21305	30.7306	5.88689	3.936	10.9416	-1.79438	1.2515	-1.43378	0.151635	0.999969
LOC109627129	PREDICTED: LOW QUALITY PROTEIN: glutamate receptor 1-like	ENSDARG00000021352.10	gria1a	glutamate receptor, ionotropic, AMPA 1a	21.4203	9.60333	7.84918	7.872	11.6862	-0.976802	1.06057	-0.921014	0.357043	0.999969
LOC109646579	PREDICTED: LON peptidase N-terminal domain and RING finger protein 1-like	ENSDARG00000036038.8812	0	#N/A	510.874	460.96	429.743	474.288	468.966	-0.103802	0.178914	-0.580179	0.561794	0.999969
med7	PREDICTED: mediator of RNA polymerase II transcription subunit 7	ENSDARG00000112244.1	med7	mediator complex subunit 7	461.607	472.484	409.139	517.584	465.203	-0.0115739	0.187942	-0.0615823	0.950895	0.999969
itk	PREDICTED: tyrosine-protein kinase ITK/TSK	ENSDARG00000017565.8	itk	IL2 inducible T cell kinase	12.8522	9.60333	13.7361	5.904	10.5239	-0.191358	1.10585	-0.173042	0.862619	0.999969
cyfip2	PREDICTED: cytoplasmic FMR1-interacting protein 2	ENSDARG00000110155.1	cyfip2	cytoplasmic FMR1 interacting protein 2	104.959	64.3423	69.6615	117.096	89.0148	0.144033	0.430419	0.334635	0.7379	0.999969
hmmr	PREDICTED: hyaluronan mediated motility receptor	ENSDARG00000021794.11	hmmr	hyaluronan-mediated motility receptor (RHAMM)	2293.04	2039.75	2218.37	2188.41	2184.89	0.0248541	0.103107	0.241052	0.809515	0.999969
LOC109632677	#N/A	ENSDARG00000036038.10862	0	#N/A	0	0	0.981148	0	0.245287	1.39636	4.99738	0.279419	0.779923	0.999969
LOC109647849	PREDICTED: teneurin-2-like	ENSDARG00000036038.9815	0	#N/A	0	7.68266	9.81148	7.872	6.34153	1.1869	1.59023	0.74637	0.455444	0.999969
LOC109637645	PREDICTED: autophagy-related protein 9A-like	ENSDARG00000055292.8	atg9b	autophagy related 9B	199.209	176.701	225.664	163.344	191.229	0.0501242	0.281143	0.178287	0.858497	0.999969
cystm1	PREDICTED: cysteine-rich and transmembrane domain-containing protein 1	ENSDARG00000036038.9604	0	#N/A	3884.57	4553.9	4448.52	4576.58	4365.89	0.0966121	0.0944894	1.02246	0.306561	0.999969
eif4ebp3	PREDICTED: eukaryotic translation initiation factor 4E-binding protein 3	ENSDARG00000036038.9709	0	#N/A	1407.31	828.767	1096.92	878.712	1052.93	-0.17842	0.406898	-0.438488	0.661032	0.999969
LOC109646479	PREDICTED: long-chain-fatty-acid--CoA ligase 4-like	ENSDARG00000036038.8383	0	#N/A	12289.9	13113.3	12279.1	12572.6	12563.7	-0.0317565	0.0713468	-0.4451	0.656248	0.999969
LOC109647530	PREDICTED: NTF2-related export protein 2-like	ENSDARG00000036038.9497	0	#N/A	446.613	569.477	537.669	541.2	523.74	0.0852823	0.180377	0.472801	0.636355	0.999969
psmd10	PREDICTED: 26S proteasome non-ATPase regulatory subunit 10	ENSDARG00000036038.9279	0	#N/A	791.48	667.431	839.862	761.616	765.097	0.135348	0.152785	0.885868	0.375689	0.999969
xiap	PREDICTED: E3 ubiquitin-protein ligase XIAP	ENSDARG00000036038.8995	0	#N/A	630.828	639.582	669.143	609.096	637.162	0.0088017	0.154897	0.0568228	0.954686	0.999969
LOC109646244	PREDICTED: cohesin subunit SA-2-like	ENSDARG00000036038.8127	0	#N/A	2529.74	2619.79	2861.03	2731.58	2685.53	0.118955	0.0925252	1.28565	0.198565	0.999969
LOC109646647	PREDICTED: androgen receptor-like isoform X3	ENSDARG00000036038.8566	0	#N/A	364.145	284.258	336.534	270.6	313.884	-0.0936466	0.229532	-0.407988	0.683282	0.999969
LOC109646887	PREDICTED: moesin-like isoform X2	ENSDARG00000036038.8813	0	#N/A	6.42609	9.60333	7.84918	1.968	6.46165	-0.709189	1.42444	-0.497871	0.618575	0.999969
zc4h2	PREDICTED: zinc finger C4H2 domain-containing protein	ENSDARG00000036038.9388	0	#N/A	1710.41	1985.01	1949.54	1987.68	1908.16	0.0908939	0.110596	0.821853	0.411161	0.999969
LOC109647160	PREDICTED: uncharacterized protein LOC109647160 isoform X2	ENSDARG00000036038.9096	0	#N/A	14.9942	11.524	7.84918	14.76	12.2818	-0.22858	1.01746	-0.224658	0.822245	0.999969
LOC109637701	PREDICTED: ankyrin repeat and SOCS box protein 12-like	ENSDARG00000116721.1	asb12b	ankyrin repeat and SOCS box-containing 12b	73.9	86.4299	87.3221	54.12	75.443	-0.181617	0.435533	-0.416999	0.676679	0.999969
LOC109637796	PREDICTED: teneurin-1-like	ENSDARG00000003403.11	tenm1	teneurin transmembrane protein 1	1.07102	0.960333	0	0	0.507837	-2.49005	4.89228	-0.508975	0.61077	0.999969
LOC109632740	PREDICTED: type-2 angiotensin II receptor-like	ENSDARG00000045443.6	agtr1b	angiotensin II receptor, type 1b	74.9711	102.756	120.681	87.576	96.4959	0.226831	0.38726	0.585734	0.558054	0.999969
apool	PREDICTED: MICOS complex subunit MIC27	ENSDARG00000039374.7	apool	apolipoprotein O-like	897.511	892.149	1036.09	1034.18	964.984	0.210171	0.128532	1.63517	0.102014	0.999969
LOC109637860	PREDICTED: connector enhancer of kinase suppressor of ras 2-like	ENSDARG00000075491.5	ENSDARG00000075491.5	ch211-26b3.4 description	22.4913	59.5406	35.3213	45.264	40.6543	-0.0303975	0.622487	-0.0488323	0.961053	0.999969
hdx	PREDICTED: highly divergent homeobox isoform X1	ENSDARG00000079382.4	hdx	highly divergent homeobox	847.173	924.8	918.354	810.816	875.286	-0.035673	0.141287	-0.252486	0.800666	0.999969
rps6ka6	PREDICTED: ribosomal protein S6 kinase alpha-6 isoform X1	ENSDARG00000037574.8	rps6kal	ribosomal protein S6 kinase a, like	1801.45	2028.22	1740.56	1820.4	1847.66	-0.105394	0.10897	-0.96718	0.333454	0.999969
pou3f4	PREDICTED: POU domain, class 3, transcription factor 4	ENSDARG00000112713.1	pou3f2b	POU class 3 homeobox 2b	0	0	3.92459	0	0.981148	3.395	4.21353	0.805737	0.420394	0.999969
LOC109629799	PREDICTED: transmembrane protein 182-like isoform X2	ENSDARG00000040374.4	tmem182a	transmembrane protein 182a	27.8464	13.4447	16.6795	37.392	23.8406	0.393396	0.786991	0.499874	0.617164	0.999969
sh3bgrl	PREDICTED: SH3 domain-binding glutamic acid-rich-like protein	ENSDARG00000058302.6	sh3bgrl	SH3 domain binding glutamate-rich protein like	4468.27	3930.64	4352.37	3985.2	4184.12	-0.0102867	0.0943242	-0.109057	0.913157	0.999969
hmgn5	PREDICTED: high mobility group nucleosome-binding domain-containing protein 5	#N/A	0	#N/A	4355.82	3841.33	4157.12	4161.33	4128.9	0.0215048	0.090383	0.237929	0.811936	0.999969
LOC109624207	PREDICTED: charged multivesicular body protein 1b-like isoform X1	ENSDARG00000110691.1	chmp1b	chromatin modifying protein 1B	112.457	136.367	162.871	144.648	139.086	0.304279	0.312668	0.973169	0.330469	0.999969
tbx22	PREDICTED: T-box transcription factor TBX22	ENSDARG00000091748.5	tbx22	T-box transcription factor 22	9.63914	48.0166	31.3967	26.568	28.9051	0.00149446	0.781012	0.0019135	0.998473	0.999969
itm2a	PREDICTED: integral membrane protein 2A	ENSDARG00000007098.9	itm2ba	integral membrane protein 2Ba	102.817	75.8663	59.85	67.896	76.6074	-0.48252	0.41982	-1.14935	0.250411	0.999969
LOC109631630	PREDICTED: probable G-protein coupled receptor 174	ENSDARG00000110579.1	gpr174	G protein-coupled receptor 174	276.322	338.997	280.608	222.384	279.578	-0.291748	0.237714	-1.22731	0.219707	0.999969
LOC109631482	PREDICTED: putative P2Y purinoceptor 10 isoform X1	ENSDARG00000111991.1	p2ry10	P2Y receptor family member 10	189.57	223.758	192.305	224.352	207.496	0.0105803	0.261047	0.0405301	0.967671	0.999969
lpar4	PREDICTED: lysophosphatidic acid receptor 4	ENSDARG00000089824.3	lpar4	lysophosphatidic acid receptor 4	136.019	136.367	138.342	135.792	136.63	0.00921356	0.307817	0.029932	0.976121	0.999969
LOC109624539	#N/A	ENSDARG00000036038.10313	0	#N/A	2.14203	0.960333	8.83033	1.968	3.47517	1.80887	1.9761	0.915372	0.359996	0.999969
cysltr1	PREDICTED: cysteinyl leukotriene receptor 1	ENSDARG00000116295.1	cysltr1	cysteinyl leukotriene receptor 1	3.21305	7.68266	16.6795	4.92	8.1238	0.980492	1.30643	0.750511	0.452947	0.999969
LOC109625838	PREDICTED: DNA-directed RNA polymerases I and III subunit RPAC2-like	ENSDARG00000037570.7	polr1d	RNA polymerase I and III subunit D	450.897	362.045	387.553	424.104	406.15	-0.00115754	0.198073	-0.00584403	0.995337	0.999969
vamp7	PREDICTED: vesicle-associated membrane protein 7	ENSDARG00000116685.1	sybl1	synaptobrevin-like 1	704.728	653.987	662.275	657.312	669.575	-0.0417535	0.150763	-0.276947	0.781821	0.999969
mtus1	PREDICTED: microtubule-associated tumor suppressor 1 isoform X1	ENSDARG00000115363.1	mtus1a	microtubule associated tumor suppressor 1a	146.729	145.971	125.587	142.68	140.242	-0.125742	0.306322	-0.41049	0.681446	0.999969
slc7a2	PREDICTED: cationic amino acid transporter 2 isoform X2	ENSDARG00000037097.10	slc7a2	solute carrier family 7 member 2	4.28406	0	0	0	1.07102	-3.56176	4.06993	-0.875142	0.381497	0.999969
mtmr7	PREDICTED: myotubularin-related protein 7	ENSDARG00000111336.1	mtmr7a	myotubularin related protein 7a	115.67	157.495	160.908	171.216	151.322	0.280008	0.307174	0.911561	0.362	0.999969
LOC109628387	PREDICTED: CCR4-NOT transcription complex subunit 7	ENSDARG00000115413.1	cnot7	CCR4-NOT transcription complex, subunit 7	297.742	309.227	265.891	294.216	291.769	-0.116157	0.217629	-0.533739	0.593522	0.999969
zdhhc2	PREDICTED: palmitoyltransferase ZDHHC2 isoform X2	ENSDARG00000034757.8	zdhhc2	zinc finger DHHC-type palmitoyltransferase 2	0	7.68266	4.90574	6.888	4.8691	0.605233	1.77923	0.340165	0.733732	0.999969
LOC109637936	PREDICTED: calcium uptake protein 3, mitochondrial-like	ENSDARG00000078599.4	micu3a	mitochondrial calcium uptake family, member 3a	2.14203	0	0	0	0.535508	-2.56012	4.88723	-0.52384	0.60039	0.999969
LOC109624333	PREDICTED: transcription factor HES-7-like	ENSDARG00000014722.8	her1	hairy-related 1	17.1362	17.286	21.5852	13.776	17.4459	0.0388463	0.85081	0.0456581	0.963583	0.999969
LOC109624339	PREDICTED: transcription factor HES-7.1-B-like	ENSDARG00000008796.11	her5	hairy-related 5	6.42609	1.92067	5.88689	7.872	5.52641	0.730051	1.51661	0.481371	0.630253	0.999969
pfdn6	PREDICTED: prefoldin subunit 6	ENSDARG00000037108.7	pfdn6	prefoldin subunit 6	2574.72	2914.61	2653.02	2703.05	2711.35	-0.0358424	0.0985574	-0.36367	0.716104	0.999969
mmgt1	PREDICTED: membrane magnesium transporter 1	ENSDARG00000109407.1	mmgt1	membrane magnesium transporter 1	1733.97	1798.7	1724.86	1725.94	1745.87	-0.0339926	0.10416	-0.32635	0.744159	0.999969
LOC109645601	PREDICTED: integrator complex subunit 6-like	ENSDARG00000036038.7716	0	#N/A	297.742	374.53	263.929	337.512	318.428	-0.161736	0.229029	-0.706183	0.480074	0.999969
mospd1	PREDICTED: motile sperm domain-containing protein 1	ENSDARG00000112883.1	mospd1	motile sperm domain containing 1	499.093	433.11	450.347	415.248	449.449	-0.10619	0.183676	-0.578139	0.56317	0.999969
fam122b	PREDICTED: protein FAM122B isoform X2	ENSDARG00000036500.6	fam122b	family with sequence similarity 122B	1235.95	1216.74	1207.79	1237.87	1224.59	-0.00406684	0.117651	-0.034567	0.972425	0.999969
hprt1	PREDICTED: hypoxanthine-guanine phosphoribosyltransferase	ENSDARG00000008884.11	hprt1	hypoxanthine phosphoribosyltransferase 1	981.05	1147.6	1070.43	1079.45	1069.63	0.0136223	0.132305	0.102961	0.917994	0.999969
phf6	PREDICTED: PHD finger protein 6 isoform X2	ENSDARG00000115639.1	phf6	PHD finger protein 6	610.479	618.454	604.387	583.512	604.208	-0.0490611	0.156046	-0.314401	0.753216	0.999969
LOC109626501	PREDICTED: calcium-binding protein 39-like	ENSDARG00000112995.1	cab39l1	calcium binding protein 39, like 1	3234.47	3332.35	3211.3	3412.51	3297.66	0.0123644	0.0884638	0.139768	0.888843	0.999969
gpc3	PREDICTED: glypican-3	ENSDARG00000032199.9	gpc3	glypican 3	782.912	778.83	808.466	803.928	793.534	0.0460772	0.138929	0.33166	0.740146	0.999969
LOC109626013	PREDICTED: glypican-4-like	ENSDARG00000015472.10	gpc4	glypican 4	16973.4	17793	17720.5	18448	17733.8	0.0569887	0.0685953	0.830795	0.406089	0.999969
LOC109626278	PREDICTED: bromodomain-containing protein 8-like	ENSDARG00000025071.8	brd8	bromodomain containing 8	1094.58	1249.39	1191.11	1162.1	1174.3	0.00509493	0.126047	0.040421	0.967758	0.999969
LOC109626295	PREDICTED: DNA damage-inducible transcript 4-like protein	ENSDARG00000037618.7	ddit4	DNA-damage-inducible transcript 4	661.887	439.832	522.952	523.488	537.04	-0.0727646	0.201321	-0.361436	0.717774	0.999969
tmem173	PREDICTED: stimulator of interferon genes protein isoform X1	ENSDARG00000091058.3	sting1	stimulator of interferon response cGAMP interactor 1	101.746	118.121	103.02	92.496	103.846	-0.17022	0.355622	-0.478653	0.632186	0.999969
LOC109626302	#N/A	ENSDARG00000036038.10448	0	#N/A	39.6276	44.1753	46.1139	51.168	45.2712	0.214399	0.528874	0.405387	0.685193	0.999969
LOC109624436	PREDICTED: serine/threonine-protein phosphatase 2B catalytic subunit alpha isoform-like isoform X3	ENSDARG00000025106.9	ppp3cb	protein phosphatase 3, catalytic subunit, beta isozyme	7.49711	14.405	13.7361	9.83999	11.3695	0.102085	1.05748	0.0965362	0.923095	0.999969
ube2d2	PREDICTED: ubiquitin-conjugating enzyme E2 D2	ENSDARG00000043484.7	ube2d2	ubiquitin-conjugating enzyme E2D 2 (UBC4/5 homolog, yeast)	4522.9	4320.54	4970.49	4325.66	4534.9	0.0721371	0.091808	0.785739	0.432021	0.999969
cisd1	PREDICTED: CDGSH iron-sulfur domain-containing protein 1	ENSDARG00000036038.6589	0	#N/A	822.54	798.997	896.769	796.056	828.59	0.0622341	0.141553	0.439652	0.660189	0.999969
LOC109628785	PREDICTED: CXXC-type zinc finger protein 5-like	ENSDARG00000075735.5	cxxc5b	CXXC finger protein 5b	1364.47	1090.94	1173.45	1025.33	1163.55	-0.158501	0.142381	-1.11322	0.265614	0.999969
LOC109631038	PREDICTED: SH2 domain-containing protein 4A-like	ENSDARG00000015557.8	ENSDARG00000015557.8	100829 description	128.522	117.161	123.625	90.528	114.959	-0.197583	0.347783	-0.568121	0.569953	0.999969
LOC109627576	PREDICTED: PH and SEC7 domain-containing protein 2-like isoform X1	ENSDARG00000063036.6	psd2	pleckstrin and Sec7 domain containing 2	12.8522	9.60333	15.6984	8.856	11.7525	0.130979	1.03666	0.126347	0.899457	0.999969
LOC109627171	PREDICTED: transcriptional activator protein Pur-alpha-like	ENSDARG00000099614.2	purab	purine-rich element binding protein Ab	1065.66	1160.08	1052.77	1008.6	1071.78	-0.111072	0.126784	-0.876071	0.380991	0.999969
LOC109627165	PREDICTED: pro-neuregulin-2, membrane-bound isoform-like	ENSDARG00000086585.3	nrg2b	neuregulin 2b	29.9884	30.7306	30.4156	36.408	31.8857	0.138011	0.627976	0.219771	0.82605	0.999969
LOC109627895	PREDICTED: N-acetyllactosaminide beta-1,3-N-acetylglucosaminyltransferase 2-like	ENSDARG00000114438.1	ENSDARG00000114438.1	dkey-160o24.3 description	47.1247	50.8976	26.491	47.232	42.9363	-0.411509	0.566364	-0.726581	0.467483	0.999969
eif1ad	PREDICTED: probable RNA-binding protein EIF1AD	ENSDARG00000110436.1	eif1ad	eukaryotic translation initiation factor 1A domain containing	692.947	665.511	621.066	571.704	637.807	-0.187433	0.154675	-1.21178	0.225595	0.999969
LOC109626843	PREDICTED: cathepsin L-like	ENSDARG00000063095.7	ctsf	cathepsin F	5667.81	5356.74	5111.78	5095.15	5307.87	-0.111034	0.0791265	-1.40325	0.160542	0.999969
aup1	PREDICTED: ancient ubiquitous protein 1	ENSDARG00000092609.4	aup1	AUP1 lipid droplet regulating VLDL assembly factor	834.321	945.928	1045.9	1041.07	966.806	0.22869	0.133912	1.70777	0.0876792	0.999969
fnta	PREDICTED: protein farnesyltransferase/geranylgeranyltransferase type-1 subunit alpha	ENSDARG00000099143.2	fnta	farnesyltransferase, CAAX box, alpha	1265.94	1180.25	1252.93	1219.18	1229.57	0.0155383	0.119425	0.130109	0.89648	0.999969
pigg	PREDICTED: GPI ethanolamine phosphate transferase 2	ENSDARG00000038270.7	PIGG	si	532.294	573.319	642.652	649.44	599.426	0.224419	0.157863	1.4216	0.155143	0.999969
LOC109624070	PREDICTED: translation factor GUF1, mitochondrial-like	ENSDARG00000029088.7	guf1	GUF1 homolog, GTPase	143.516	115.24	147.172	131.856	134.446	0.110209	0.318557	0.345963	0.72937	0.999969
LOC109638001	PREDICTED: translation factor Guf1, mitochondrial-like	ENSDARG00000029088.7	guf1	GUF1 homolog, GTPase	53.5508	53.7786	52.982	38.376	49.6718	-0.232411	0.512254	-0.453702	0.650043	0.999969
LOC109624059	PREDICTED: gamma-aminobutyric acid receptor subunit alpha-2-like	ENSDARG00000091459.3	gabra2a	gamma-aminobutyric acid type A receptor alpha2 subunit a	0	7.68266	2.94344	1.968	3.14853	-0.654771	2.16906	-0.301869	0.762752	0.999969
LOC109624108	PREDICTED: gamma-aminobutyric acid receptor subunit alpha-6-like	ENSDARG00000013389.8	gabra4	gamma-aminobutyric acid (GABA) A receptor, subunit alpha 4	0	1.92067	0	0	0.480166	-2.41707	4.89779	-0.493503	0.621657	0.999969
cfap100	PREDICTED: cilia- and flagella-associated protein 100	ENSDARG00000111530.1	cfap100	cilia and flagella associated protein 100	52.4797	29.7703	36.3025	28.536	36.7721	-0.340083	0.611332	-0.556297	0.578008	0.999969
ap1ar	PREDICTED: AP-1 complex-associated regulatory protein isoform X1	ENSDARG00000031496.8	ap1ar	adaptor related protein complex 1 associated regulatory protein	788.267	832.608	930.128	892.488	860.873	0.168942	0.136083	1.24146	0.214435	0.999969
LOC109626568	PREDICTED: mothers against decapentaplegic homolog 5	ENSDARG00000037238.7	smad5	SMAD family member 5	3351.21	3520.58	3480.13	3282.62	3408.63	-0.0232217	0.0884937	-0.262411	0.793005	0.999969
syvn1	PREDICTED: E3 ubiquitin-protein ligase synoviolin	ENSDARG00000017842.10	syvn1	synovial apoptosis inhibitor 1, synoviolin	1474.79	1579.75	1448.17	1478.95	1495.42	-0.0617718	0.111446	-0.554277	0.579389	0.999969
LOC109625396	PREDICTED: integral membrane protein GPR137-like	ENSDARG00000037244.3	gpr137	G protein-coupled receptor 137	1259.51	1347.35	1256.85	1295.93	1289.91	-0.0305608	0.117361	-0.260399	0.794556	0.999969
LOC109625367	PREDICTED: phospholipase D3-like isoform X1	ENSDARG00000061845.7	pld7	phospholipase D family, member 7	4369.74	4026.67	4003.08	4101.31	4125.2	-0.0508512	0.0857177	-0.593241	0.55302	0.999969
smim19	PREDICTED: small integral membrane protein 19	ENSDARG00000110214.1	smim19	small integral membrane protein 19	503.377	489.77	504.31	522.504	504.99	0.0482508	0.168708	0.286002	0.774877	0.999969
fam199x	PREDICTED: protein FAM199X	ENSDARG00000009982.5	fam199x	family with sequence similarity 199, X-linked	1210.25	1466.43	1354.96	1410.07	1360.43	0.0461229	0.127374	0.362108	0.717272	0.999969
LOC109626613	PREDICTED: COMM domain-containing protein 5-like	ENSDARG00000029660.6	commd5	COMM domain containing 5	778.628	866.22	909.524	829.512	845.971	0.0798137	0.141958	0.562232	0.573958	0.999969
LOC109628090	PREDICTED: LON peptidase N-terminal domain and RING finger protein 3-like	ENSDARG00000089138.5	ENSDARG00000089138.5	ch1073-440b2.1 description	887.871	1043.88	1077.3	1015.49	1006.14	0.114783	0.136645	0.84001	0.400903	0.999969
LOC109627179	PREDICTED: probable serine/threonine-protein kinase kinX isoform X2	ENSDARG00000071697.6	ENSDARG00000071697.6	66433 description	3681.08	3494.65	3814.7	3466.63	3614.27	0.02123	0.0906698	0.234146	0.814871	0.999969
dcps	PREDICTED: m7GpppX diphosphatase	ENSDARG00000009862.5	dcps	decapping enzyme, scavenger	2252.34	2216.45	2236.04	2133.31	2209.53	-0.0323996	0.09729	-0.333021	0.739119	0.999969
ids	PREDICTED: iduronate 2-sulfatase	ENSDARG00000071699.4	ids	iduronate 2-sulfatase	567.638	713.527	699.558	739.968	680.173	0.167038	0.163575	1.02117	0.307174	0.999969
aff2	PREDICTED: AF4/FMR2 family member 2	ENSDARG00000052242.7	aff2	AF4/FMR2 family, member 2	44.9826	41.2943	67.6992	48.216	50.548	0.426687	0.511074	0.834883	0.403784	0.999969
fmr1	PREDICTED: synaptic functional regulator FMR1	ENSDARG00000037433.7	fmr1	FMRP translational regulator 1	2372.3	2518.95	2317.47	2466.89	2418.9	-0.032099	0.0973577	-0.329701	0.741626	0.999969
rab33a	PREDICTED: ras-related protein Rab-33A	ENSDARG00000115279.1	rab33a	RAB33A, member RAS oncogene family	6.42609	0	0	3.936	2.59052	-0.699503	2.58712	-0.270379	0.786869	0.999969
LOC109638150	PREDICTED: matrix-remodeling-associated protein 5-like	ENSDARG00000076332.5	ENSDARG00000076332.5	ch211-159i8.4 description	42.8406	30.7306	33.359	42.312	37.3106	0.0426811	0.591353	0.0721753	0.942462	0.999969
hdac3	PREDICTED: histone deacetylase 3	ENSDARG00000110316.1	hdac3	histone deacetylase 3	1962.1	1989.81	1937.77	2038.85	1982.13	0.0089273	0.100717	0.0886377	0.92937	0.999969
LOC109629010	PREDICTED: palladin-like	ENSDARG00000076312.5	myot	myotilin	65.3319	95.0729	104.983	88.56	88.4869	0.268582	0.398278	0.674358	0.500084	0.999969
LOC109638234	PREDICTED: mitogen-activated protein kinase kinase kinase kinase 4-like	ENSDARG00000098680.2	ENSDARG00000098680.2	zfos-2326c3.2 description	739	931.523	866.353	842.304	844.795	0.0315787	0.152091	0.207631	0.835517	0.999969
LOC109626919	PREDICTED: mitogen-activated protein kinase kinase kinase kinase 4-like	ENSDARG00000098680.2	ENSDARG00000098680.2	zfos-2326c3.2 description	35.3435	51.858	46.1139	38.376	42.9228	-0.0478816	0.554775	-0.086308	0.931222	0.999969
il1rapl2	PREDICTED: X-linked interleukin-1 receptor accessory protein-like 2	ENSDARG00000037553.7	il1rapl2	interleukin 1 receptor accessory protein-like 2	20.3493	2.881	4.90574	13.776	10.478	-0.307265	1.22985	-0.249839	0.802712	0.999969
cspp1	PREDICTED: centrosome and spindle pole-associated protein 1	ENSDARG00000100236.2	cspp1a	centrosome and spindle pole associated protein 1a	543.005	409.102	526.876	379.824	464.702	-0.0693892	0.213951	-0.324323	0.745694	0.999969
snx25	PREDICTED: sorting nexin-25	ENSDARG00000099545.2	snx25	sorting nexin 25	776.486	799.957	803.56	789.168	792.293	0.014668	0.139405	0.105219	0.916202	0.999969
LOC109624228	PREDICTED: fibrinogen-like protein 1	ENSDARG00000114390.1	BX530719.2	fibrinogen-like 1	183.144	240.083	233.513	206.64	215.845	0.0550695	0.262551	0.209748	0.833865	0.999969
LOC109624236	PREDICTED: calnexin-like	ENSDARG00000058579.7	ENSDARG00000058579.7	ch211-274f20.2 description	3.21305	5.762	5.88689	7.872	5.68348	0.61165	1.46603	0.417216	0.67652	0.999969
LOC109624221	PREDICTED: cyclic nucleotide-gated cation channel-like	ENSDARG00000102968.2	cnga2a	cyclic nucleotide gated channel subunit alpha 2a	12.8522	3.84133	1.9623	10.824	7.36995	-0.379323	1.40165	-0.270627	0.786678	0.999969
LOC109627345	PREDICTED: plastin-3-like	ENSDARG00000037655.7	pls3	plastin 3 (T isoform)	5106.6	5738.95	5834.88	5964.02	5661.11	0.121302	0.0849221	1.42839	0.153179	0.999969
ptcd3	PREDICTED: pentatricopeptide repeat domain-containing protein 3, mitochondrial isoform X2	ENSDARG00000103856.2	ptcd3	pentatricopeptide repeat domain 3	743.284	795.155	647.557	861.984	761.995	-0.0276533	0.165466	-0.167123	0.867273	0.999969
polr1a	PREDICTED: DNA-directed RNA polymerase I subunit RPA1	ENSDARG00000098375.3	polr1a	RNA polymerase I subunit A	2798.56	2804.17	2983.67	2862.45	2862.21	0.0613461	0.0900341	0.681365	0.49564	0.999969
st3gal5	PREDICTED: lactosylceramide alpha-2,3-sialyltransferase	ENSDARG00000109884.1	st3gal5	ST3 beta-galactoside alpha-2,3-sialyltransferase 5	876.09	1045.8	970.355	972.191	966.11	0.014634	0.139047	0.105245	0.916181	0.999969
LOC109627583	PREDICTED: long-chain-fatty-acid--CoA ligase 1-like isoform X1	ENSDARG00000109220.1	acsl1a	acyl-CoA synthetase long chain family member 1a	591.2	792.274	703.483	791.136	719.523	0.110287	0.171237	0.644058	0.519538	0.999969
cenpu	PREDICTED: centromere protein U	ENSDARG00000088924.3	ENSDARG00000088924.3	dkey-185e18.7 description	592.271	477.285	531.782	594.336	548.919	0.075388	0.177447	0.424848	0.670947	0.999969
LOC109631395	PREDICTED: caspase-3-like	ENSDARG00000055045.7	casp3b	caspase 3, apoptosis-related cysteine peptidase b	178.86	152.693	177.588	180.072	172.303	0.110354	0.279488	0.394842	0.69296	0.999969
irf2	PREDICTED: interferon regulatory factor 2	ENSDARG00000040465.7	irf2	interferon regulatory factor 2	179.931	147.891	187.399	166.296	170.379	0.110823	0.285173	0.388616	0.69756	0.999969
LOC109631438	#N/A	ENSDARG00000036038.10762	0	#N/A	1.07102	0	0	3.936	1.25175	1.9124	3.56405	0.536581	0.591557	0.999969
slitrk4	PREDICTED: SLIT and NTRK-like protein 4	ENSDARG00000079781.4	slitrk4	SLIT and NTRK-like family, member 4	1394.46	1441.46	1373.61	1591.13	1450.16	0.0639354	0.119671	0.53426	0.593162	0.999969
trnar-ucu	#N/A	#N/A	#N/A	#N/A	6.42609	0.960333	4.90574	0	3.07304	-0.58311	2.22665	-0.261878	0.793416	0.999969
LOC109638636	PREDICTED: uncharacterized protein LOC109638636	ENSDARG00000093126.3	ENSDARG00000093126.3	ch73-112l6.1 description	3.21305	4.80166	9.81148	2.952	5.19455	0.668243	1.56465	0.427088	0.669315	0.999969
hspa9	#N/A	#N/A	#N/A	#N/A	10519.5	11129.3	10695.5	10935.2	10819.9	-0.00129372	0.0716033	-0.0180679	0.985585	0.999969
LOC109628588	PREDICTED: protocadherin-10-like	ENSDARG00000099729.2	pcdh10a	protocadherin 10a	43.9116	36.4926	60.8312	23.616	41.2128	0.071899	0.61536	0.116841	0.906986	0.999969
LOC109628578	PREDICTED: protocadherin-18-like isoform X2	ENSDARG00000052494.7	pcdh18b	protocadherin 18b	1332.34	1327.18	1366.74	1369.73	1349	0.0411653	0.11322	0.363586	0.716167	0.999969
slc7a11	PREDICTED: cystine/glutamate transporter	ENSDARG00000071384.7	slc7a11	solute carrier family 7 member 11	808.616	740.416	755.484	837.384	785.475	0.0406903	0.145436	0.279782	0.779645	0.999969
LOC109624667	PREDICTED: nocturnin-like isoform X1	ENSDARG00000077726.5	nocta	nocturnin a	601.91	744.258	620.085	707.496	668.437	-0.0210139	0.166503	-0.126207	0.899568	0.999969
LOC109627666	PREDICTED: ETS-related transcription factor Elf-2-like isoform X2	ENSDARG00000117064.1	elf2b	E74-like factor 2b (ets domain transcription factor)	1368.76	1290.69	1266.66	1196.54	1280.66	-0.110317	0.118146	-0.93374	0.350438	0.999969
LOC109638718	PREDICTED: skin secretory protein xP2-like	ENSDARG00000071353.6	MGARP	si	1908.55	2266.39	2022.15	1919.78	2029.22	-0.0833841	0.112773	-0.739398	0.459666	0.999969
ndufc1	PREDICTED: NADH dehydrogenase	ENSDARG00000103101.2	ENSDARG00000103101.2	ch211-235e9.6 description	454.11	348.601	377.742	315.864	374.079	-0.209542	0.213909	-0.979586	0.32729	0.999969
LOC109627488	PREDICTED: N-alpha-acetyltransferase 15, NatA auxiliary subunit-like	ENSDARG00000003213.10	naa15a	N(alpha)-acetyltransferase 15, NatA auxiliary subunit a	3008.48	2643.8	2970.91	2829	2863.05	0.03759	0.0989134	0.38003	0.703923	0.999969
LOC109624542	PREDICTED: malate synthase, glyoxysomal-like	ENSDARG00000074684.5	mlsl	malate synthase-like	7.49711	1.92067	6.86803	1.968	4.56345	-0.0844389	1.69325	-0.049868	0.960228	0.999969
hars	PREDICTED: histidine--tRNA ligase, cytoplasmic isoform X2	ENSDARG00000003693.10	hars	histidyl-tRNA synthetase	2892.81	2827.22	2731.51	2756.18	2801.93	-0.0597403	0.0898974	-0.664539	0.506345	0.999969
LOC109629018	PREDICTED: dead end protein 1-like isoform X2	ENSDARG00000022813.9	dnd1	DND microRNA-mediated repression inhibitor 1	0	0	0	1.968	0.492	2.39885	4.89213	0.49035	0.623886	0.999969
LOC109629523	PREDICTED: GDNF family receptor alpha-4-like	ENSDARG00000087704.3	gfra3	GDNF family receptor alpha 3	34.2725	24.9686	28.4533	30.504	29.5496	-0.00489522	0.656261	-0.00745925	0.994048	0.999969
LOC109624326	#N/A	ENSDARG00000036038.10291	0	#N/A	209.919	146.931	156.984	117.096	157.732	-0.37902	0.3176	-1.19339	0.232718	0.999969
hvcn1	PREDICTED: voltage-gated hydrogen channel 1	ENSDARG00000040338.5	hvcn1	hydrogen voltage-gated channel 1	39.6276	51.858	54.9443	51.168	49.3994	0.212161	0.511428	0.414841	0.678259	0.999969
tctn1	PREDICTED: tectonic-1 isoform X2	ENSDARG00000078447.4	tctn1	tectonic family member 1	204.564	205.511	227.626	192.864	207.641	0.0361816	0.257032	0.140767	0.888054	0.999969
nkx1-1	PREDICTED: NK1 transcription factor-related protein 1	ENSDARG00000099427.2	nkx1.2lb	NK1 transcription factor related 2-like,b	0	0	2.94344	0	0.735861	2.97995	4.74627	0.62785	0.530102	0.999969
uvssa	PREDICTED: UV-stimulated scaffold protein A isoform X4	ENSDARG00000100916.2	uvssa	UV-stimulated scaffold protein A	308.452	256.409	337.515	292.248	298.656	0.158003	0.223975	0.705449	0.480531	0.999969
sil1	PREDICTED: nucleotide exchange factor SIL1 isoform X2	ENSDARG00000100564.3	sil1	SIL1 nucleotide exchange factor	354.506	322.672	264.91	292.248	308.584	-0.280954	0.21378	-1.31422	0.188773	0.999969
spdl1	PREDICTED: protein Spindly	ENSDARG00000109617.1	spdl1	spindle apparatus coiled-coil protein 1	1074.23	978.579	1058.66	903.312	1003.69	-0.0648814	0.138163	-0.469602	0.63864	0.999969
trappc11	PREDICTED: trafficking protein particle complex subunit 11	ENSDARG00000004726.10	trappc11	trafficking protein particle complex 11	2678.61	2745.59	2695.21	2492.47	2652.97	-0.0643972	0.0946083	-0.680672	0.496079	0.999969
LOC109624860	PREDICTED: F-BAR and double SH3 domains protein 1-like	ENSDARG00000091428.4	ENSDARG00000091428.4	ch211-176g13.8 description	0	0	0	1.968	0.492	2.39885	4.89213	0.49035	0.623886	0.999969
LOC109638879	PREDICTED: alpha-1,3-mannosyl-glycoprotein 4-beta-N-acetylglucosaminyltransferase A-like	ENSDARG00000099923.4	ENSDARG00000099923.4	154054 description	4.28406	0	2.94344	8.856	4.02087	1.48062	1.95581	0.757034	0.449029	0.999969
LOC109627413	PREDICTED: short coiled-coil protein B-like	ENSDARG00000002217.8	scocb	short coiled-coil protein b	141.374	66.263	106.945	108.24	105.705	0.0549858	0.408243	0.134689	0.892858	0.999969
setd7	PREDICTED: histone-lysine N-methyltransferase SETD7 isoform X1	ENSDARG00000038858.4	setd7	SET domain containing 7, histone lysine methyltransferase	890.013	968.015	873.221	843.288	893.634	-0.114702	0.135349	-0.847452	0.396743	0.999969
LOC109627538	PREDICTED: uncharacterized protein LOC109627538 isoform X1	ENSDARG00000026616.6	ENSDARG00000026616.6	113425 description	18.2073	9.60333	12.7549	16.728	14.3234	0.0883083	0.94735	0.0932162	0.925732	0.999969
rab33b	PREDICTED: ras-related protein Rab-33B	ENSDARG00000052290.6	rab33ba	RAB33B, member RAS oncogene family a	355.577	323.632	273.74	296.184	312.283	-0.252581	0.211925	-1.19184	0.233324	0.999969
LOC109624838	PREDICTED: fibroblast growth factor 4-like	ENSDARG00000105230.2	fgf4	fibroblast growth factor 4	7.49711	11.524	4.90574	13.776	9.42571	-0.0287767	1.17922	-0.0244031	0.980531	0.999969
immt	PREDICTED: LOW QUALITY PROTEIN: MICOS complex subunit MIC60	ENSDARG00000102874.3	immt	inner membrane protein, mitochondrial (mitofilin)	3695	3571.48	3443.83	3685.08	3598.85	-0.0274792	0.0873459	-0.314602	0.753064	0.999969
LOC109628776	PREDICTED: histone RNA hairpin-binding protein-like isoform X2	ENSDARG00000100558.2	slbp	stem-loop binding protein	1575.46	1229.23	1627.72	1335.29	1441.93	0.0799446	0.143637	0.556573	0.577819	0.999969
tmem129	PREDICTED: E3 ubiquitin-protein ligase TM129	ENSDARG00000075346.4	tmem129	transmembrane protein 129, E3 ubiquitin protein ligase	812.9	695.281	766.276	802.944	769.35	0.0580032	0.149006	0.389267	0.697079	0.999969
atoh8	PREDICTED: protein atonal homolog 8 isoform X1	ENSDARG00000110248.1	atoh8	atonal bHLH transcription factor 8	11333.5	12969.3	12493.9	12599.1	12349	0.0460247	0.0802575	0.573462	0.566332	0.999969
rnf103	PREDICTED: E3 ubiquitin-protein ligase RNF103	ENSDARG00000100850.2	rnf103	ring finger protein 103	752.924	707.765	738.804	748.824	737.079	0.026699	0.144473	0.184802	0.853384	0.999969
abhd18	PREDICTED: protein ABHD18	ENSDARG00000101961.3	abhd18	abhydrolase domain containing 18	729.361	760.583	884.014	890.52	816.12	0.251938	0.138031	1.82524	0.0679655	0.999969
igbp1	PREDICTED: immunoglobulin-binding protein 1	ENSDARG00000117141.1	igbp1	immunoglobulin (CD79A) binding protein 1	922.144	1263.8	1061.6	1069.61	1079.29	-0.0375939	0.153242	-0.245323	0.806206	0.999969
LOC109628398	PREDICTED: magnesium transporter protein 1	ENSDARG00000058062.8	magt1	magnesium transporter 1	1122.42	1013.15	1044.92	1042.06	1055.64	-0.0327228	0.127989	-0.255669	0.798206	0.999969
LOC109638964	PREDICTED: F-box only protein 38-like	ENSDARG00000006924.10	fbxo38	F-box protein 38	625.473	600.208	607.33	546.12	594.783	-0.0873946	0.160438	-0.544726	0.585942	0.999969
LOC109627071	PREDICTED: F-box only protein 38-like	ENSDARG00000115415.1	BX004867.1	F-box protein 38	333.086	266.012	276.684	267.648	285.857	-0.137095	0.227579	-0.602406	0.546904	0.999969
LOC109632471	#N/A	ENSDARG00000036038.10845	0	#N/A	39.6276	36.4926	50.0385	40.344	41.6257	0.248376	0.553569	0.448681	0.653661	0.999969
LOC109624514	PREDICTED: ectonucleotide pyrophosphatase/phosphodiesterase family member 6-like	ENSDARG00000040469.6	enpp6	ectonucleotide pyrophosphatase/phosphodiesterase 6	103.888	156.534	117.738	122.016	125.044	-0.121503	0.343026	-0.354209	0.723182	0.999969
LOC109624520	#N/A	ENSDARG00000036038.10311	0	#N/A	4.28406	4.80166	11.7738	9.83999	7.67487	1.24913	1.27879	0.9768	0.328668	0.999969
LOC109634041	PREDICTED: B-cadherin-like	ENSDARG00000102750.2	cdh1	cadherin 1, type 1, E-cadherin (epithelial)	1352.69	1430.9	1442.29	1453.37	1419.81	0.0566794	0.112568	0.503513	0.614603	0.999969
rasgrp3	PREDICTED: ras guanyl-releasing protein 3	ENSDARG00000077864.6	rasgrp3	RAS guanyl releasing protein 3 (calcium and DAG-regulated)	25.7044	36.4926	13.7361	49.2	31.2833	0.0151594	0.728516	0.0208086	0.983398	0.999969
ltbp1	PREDICTED: latent-transforming growth factor beta-binding protein 1	ENSDARG00000056922.7	ltbp1	latent transforming growth factor beta binding protein 1	854.67	812.441	968.393	959.4	898.726	0.209882	0.133108	1.57678	0.114845	0.999969
ttc27	PREDICTED: tetratricopeptide repeat protein 27	ENSDARG00000007918.12	ttc27	tetratricopeptide repeat domain 27	2363.73	2297.12	2450.91	2126.42	2309.54	-0.0259808	0.104838	-0.247818	0.804275	0.999969
birc6	PREDICTED: baculoviral IAP repeat-containing protein 6 isoform X2	ENSDARG00000074166.5	birc6	baculoviral IAP repeat containing 6	10221.8	10541.6	11188	11187.1	10784.6	0.107806	0.069455	1.55217	0.120623	0.999969
yipf4	PREDICTED: protein YIPF4	ENSDARG00000109994.1	yipf4	Yip1 domain family, member 4	2514.74	2340.33	2423.43	2306.49	2396.25	-0.0374121	0.0976595	-0.383087	0.701655	0.999969
exo1	PREDICTED: exonuclease 1 isoform X1	ENSDARG00000056832.6	exo1	exonuclease 1	1234.88	1137.03	1391.27	1194.58	1239.44	0.124948	0.128212	0.974543	0.329787	0.999969
LOC109635873	PREDICTED: neuroblast differentiation-associated protein AHNAK-like isoform X1	ENSDARG00000115003.1	BX005403.1	si	19.2783	12.4843	24.5287	10.824	16.7788	0.157361	0.898318	0.175173	0.860944	0.999969
edaradd	PREDICTED: ectodysplasin-A receptor-associated adapter protein isoform X3	ENSDARG00000062289.6	edaradd	EDAR-associated death domain	300.955	429.269	402.271	403.44	383.984	0.140221	0.215833	0.649675	0.515902	0.999969
pdzd8	PREDICTED: PDZ domain-containing protein 8	ENSDARG00000088699.3	pdzd8	PDZ domain containing 8	2483.68	2661.08	2381.25	2495.42	2505.36	-0.077455	0.0961714	-0.805385	0.420597	0.999969
slc18a2	PREDICTED: synaptic vesicular amine transporter	ENSDARG00000015110.10	slc18a2	solute carrier family 18 member 2	6.42609	15.3653	12.7549	3.936	9.62058	-0.388921	1.19879	-0.324427	0.745615	0.999969
kcnk18	PREDICTED: potassium channel subfamily K member 18	ENSDARG00000112385.1	kcnk18	potassium channel, subfamily K, member 18	119.954	134.447	117.738	133.824	126.49	-0.0169184	0.323437	-0.052308	0.958283	0.999969
LOC109634913	PREDICTED: V-type proton ATPase subunit B, brain isoform	ENSDARG00000111525.1	atp6v1ba	ATPase, H+ transporting, lysosomal, V1 subunit B, member a	11504.8	11675.7	12305.6	12394.5	11970.1	0.0915727	0.0680373	1.34592	0.178328	0.999969
shtn1	PREDICTED: shootin-1	ENSDARG00000039697.7	shtn1	shootin 1	12.8522	10.5637	11.7738	17.712	13.2254	0.333908	0.972808	0.343241	0.731417	0.999969
eno4	PREDICTED: enolase 4 isoform X2	ENSDARG00000070598.5	eno4	enolase 4	0	0	0	4.92	1.23	3.72085	3.84977	0.966513	0.333787	0.999969
hspa12a	#N/A	#N/A	#N/A	#N/A	1892.48	2311.52	2294.9	2432.45	2232.84	0.168664	0.114304	1.47558	0.140056	0.999969
LOC109631580	PREDICTED: inactive pancreatic lipase-related protein 1-like	ENSDARG00000102176.2	pla1a	phospholipase A1 member A	34.2725	24.9686	19.623	7.872	21.684	-1.10581	0.809143	-1.36664	0.171738	0.999969
LOC109630242	PREDICTED: pituitary homeobox 3	ENSDARG00000070069.6	pitx3	paired-like homeodomain 3	521.584	471.523	496.461	482.16	492.932	-0.0206323	0.172876	-0.119347	0.905	0.999969
gbf1	PREDICTED: Golgi-specific brefeldin A-resistance guanine nucleotide exchange factor 1 isoform X1	ENSDARG00000027016.11	gbf1	golgi brefeldin A resistant guanine nucleotide exchange factor 1	2964.57	2864.67	2961.1	3328.87	3029.8	0.109843	0.0957669	1.14698	0.251388	0.999969
LOC109636540	PREDICTED: core histone macro-H2A.2	ENSDARG00000087897.3	macroh2a2	macroH2A.2 histone	2291.97	2017.66	2079.05	1892.23	2070.23	-0.11754	0.109432	-1.07409	0.28278	0.999969
LOC109632096	PREDICTED: protein Daple-like	#N/A	0	#N/A	0	1.92067	0	0	0.480166	-2.41707	4.89779	-0.493503	0.621657	0.999969
LOC109636068	#N/A	#N/A	#N/A	#N/A	2014.58	2120.41	2087.88	2248.44	2117.83	0.0683797	0.101329	0.674825	0.499787	0.999969
LOC109629155	PREDICTED: cGMP-dependent protein kinase 2-like	ENSDARG00000054741.4	prkg2	protein kinase cGMP-dependent 2	1012.11	1121.67	1118.51	950.544	1050.71	-0.044847	0.137183	-0.326913	0.743734	0.999969
LOC109629162	PREDICTED: uncharacterized protein LOC109629162	ENSDARG00000092199.4	ENSDARG00000092199.4	ch211-250c4.4 description	2008.15	2145.38	2240.94	2006.37	2100.21	0.0319843	0.105452	0.303306	0.761656	0.999969
LOC109630460	PREDICTED: coiled-coil domain-containing protein 85C-like	ENSDARG00000039497.6	ccdc85a	coiled-coil domain containing 85A	10.7102	7.68266	5.88689	17.712	10.4979	0.361721	1.12869	0.320479	0.748605	0.999969
LOC109631957	#N/A	ENSDARG00000036038.10803	0	#N/A	8.56812	3.84133	8.83033	7.872	7.27794	0.434455	1.30882	0.331944	0.739931	0.999969
LOC109635811	PREDICTED: serine/threonine-protein kinase VRK1-like isoform X1	ENSDARG00000021547.9	vrk2	VRK serine/threonine kinase 2	971.411	869.101	948.77	1005.65	948.732	0.0871737	0.134862	0.646391	0.518026	0.999969
fancl	PREDICTED: E3 ubiquitin-protein ligase FANCL isoform X1	ENSDARG00000007885.9	fancl	FA complementation group L	1081.73	1093.82	1031.19	1090.27	1074.25	-0.0363824	0.124482	-0.292271	0.77008	0.999969
LOC109630478	PREDICTED: B-cell lymphoma/leukemia 11A-like	ENSDARG00000061352.7	bcl11aa	BAF chromatin remodeling complex subunit BCL11A a	247.404	165.177	185.437	165.312	190.833	-0.232295	0.289959	-0.801132	0.423055	0.999969
LOC109635369	PREDICTED: regulating synaptic membrane exocytosis protein 1-like isoform X1	ENSDARG00000074680.5	rims1a	regulating synaptic membrane exocytosis 1a	8.56812	19.2067	32.3779	5.904	16.5142	0.458621	1.00448	0.456574	0.647977	0.999969
LOC109635390	PREDICTED: uncharacterized protein LOC109635390	ENSDARG00000115161.1	CA	#N/A	0	0	3.92459	1.968	1.47315	3.9813	3.24387	1.22733	0.219698	0.999969
asrgl1	PREDICTED: isoaspartyl peptidase/L-asparaginase	ENSDARG00000021681.9	asrgl1	asparaginase and isoaspartyl peptidase 1	43.9116	20.167	16.6795	19.68	25.1095	-0.81393	0.746543	-1.09027	0.275596	0.999969
LOC109630339	PREDICTED: opioid growth factor receptor-like protein 1	ENSDARG00000061223.7	ogfrl1	opioid growth factor receptor-like 1	505.519	557.953	468.007	493.968	506.362	-0.145246	0.171404	-0.847386	0.39678	0.999969
b3gat2	PREDICTED: galactosylgalactosylxylosylprotein 3-beta-glucuronosyltransferase 2	ENSDARG00000030733.6	b3gat2	beta-1,3-glucuronyltransferase 2 (glucuronosyltransferase S)	23.5623	49.9373	22.5664	46.248	35.5785	-0.098816	0.662388	-0.149181	0.88141	0.999969
LOC109635311	PREDICTED: stromal membrane-associated protein 1-like isoform X7	ENSDARG00000031302.10	smap1	small ArfGAP 1	1135.28	1625.84	1410.89	1048.94	1305.24	-0.166881	0.33231	-0.502184	0.615538	0.999969
LOC109636536	PREDICTED: neutral amino acid transporter A-like	ENSDARG00000000551.12	slc1a4	solute carrier family 1 member 4	529.081	543.548	486.649	557.928	529.302	-0.0383971	0.170011	-0.225851	0.821318	0.999969
sertad2	PREDICTED: SERTA domain-containing protein 2	ENSDARG00000055530.5	sertad2b	SERTA domain containing 2b	3475.44	3943.13	3702.85	3715.58	3709.25	-0.000357732	0.0923091	-0.00387537	0.996908	0.999969
LOC109630485	PREDICTED: alpha-internexin-like	ENSDARG00000011862.8	inaa	internexin neuronal intermediate filament protein, alpha a	88.8942	87.3903	80.4541	90.528	86.8166	-0.0439717	0.384811	-0.114268	0.909025	0.999969
pcgf6	PREDICTED: polycomb group RING finger protein 6	ENSDARG00000069681.5	pcgf6	polycomb group ring finger 6	592.271	674.154	654.425	577.608	624.614	-0.0403444	0.162685	-0.247991	0.804141	0.999969
LOC109635128	PREDICTED: RING finger protein 122-like isoform X1	ENSDARG00000022891.9	ENSDARG00000022891.9	175214 description	613.692	567.557	542.575	616.968	585.198	-0.0263666	0.164155	-0.160621	0.872392	0.999969
xpo1	PREDICTED: exportin-1 isoform X1	ENSDARG00000063229.8	xpo1b	exportin 1 (CRM1 homolog, yeast) b	7905.16	8490.3	8617.42	8636.56	8412.36	0.0735039	0.0748716	0.981732	0.326232	0.999969
kiaa1841	PREDICTED: uncharacterized protein KIAA1841 homolog	ENSDARG00000079857.5	ENSDARG00000079857.5	ch211-189k9.2 description	387.707	344.759	388.534	328.656	362.414	-0.0297456	0.204201	-0.145668	0.884183	0.999969
pex13	PREDICTED: peroxisome biogenesis factor 13	ENSDARG00000071037.4	pex13	peroxisomal biogenesis factor 13	1679.35	1730.52	1565.91	1449.43	1606.3	-0.177508	0.10958	-1.6199	0.105253	0.999969
rel	PREDICTED: proto-oncogene c-Rel	ENSDARG00000055276.6	rel	v-rel avian reticuloendotheliosis viral oncogene homolog	956.416	974.738	1016.47	951.528	974.788	0.0271762	0.129705	0.209524	0.834039	0.999969
papolg	#N/A	#N/A	#N/A	#N/A	2782.5	2928.05	2904.2	3047.45	2915.55	0.0594769	0.0913848	0.65084	0.51515	0.999969
haao	PREDICTED: 3-hydroxyanthranilate 3,4-dioxygenase	ENSDARG00000076487.4	haao	3-hydroxyanthranilate 3,4-dioxygenase	0	0	1.9623	0	0.490574	2.39505	4.89241	0.489543	0.624457	0.999969
LOC109631997	PREDICTED: transmembrane protein 229B-like	ENSDARG00000060569.7	tmem229b	transmembrane protein 229B	8.56812	0	0	0	2.14203	-4.56214	3.14227	-1.45186	0.146541	0.999969
LOC109631990	#N/A	ENSDARG00000036038.10806	0	#N/A	3.21305	0	7.84918	0	2.76556	1.3041	2.54038	0.513349	0.607707	0.999969
zfp36l2	PREDICTED: mRNA decay activator protein ZFP36L2 isoform X2	ENSDARG00000021806.9	zfp36l2	zinc finger protein 36, C3H type-like 2	7342.88	5208.84	6079.19	4928.85	5889.94	-0.189262	0.265868	-0.711865	0.476548	0.999969
thada	PREDICTED: thyroid adenoma-associated protein isoform X2	ENSDARG00000053082.7	thada	THADA armadillo repeat containing	2409.78	2442.13	2536.27	2265.17	2413.34	-0.015123	0.100086	-0.1511	0.879897	0.999969
plekhh2	PREDICTED: pleckstrin homology domain-containing family H member 2	ENSDARG00000040851.9	plekhh2	pleckstrin homology domain containing, family H (with MyTH4 domain) member 2	2679.68	2632.27	2701.1	2587.92	2650.24	-0.00617231	0.0921767	-0.0669617	0.946612	0.999969
sycp3	PREDICTED: synaptonemal complex protein 3	ENSDARG00000013438.9	sycp3	synaptonemal complex protein 3	172.433	178.622	158.946	152.52	165.63	-0.172829	0.281232	-0.614543	0.538856	0.999969
calm2	PREDICTED: calmodulin	ENSDARG00000015050.9	calm3a	calmodulin 3a (phosphorylase kinase, delta)	24137.5	24453.9	25006.5	23338.5	24234.1	-0.00734161	0.0681365	-0.107748	0.914195	0.999969
cunh2orf61	PREDICTED: uncharacterized protein C2orf61 homolog	ENSDARG00000089552.3	ENSDARG00000089552.3	ch211-93n23.7 description	3.21305	0	7.84918	10.824	5.47156	2.56899	1.72781	1.48685	0.137054	0.999969
ttc7a	PREDICTED: tetratricopeptide repeat protein 7A	ENSDARG00000074760.5	ttc7a	tetratricopeptide repeat domain 7A	23.5623	52.8183	51.0197	48.216	43.9041	0.372847	0.580984	0.64175	0.521035	0.999969
mcfd2	PREDICTED: multiple coagulation factor deficiency protein 2 isoform X2	ENSDARG00000116502.1	mcfd2	multiple coagulation factor deficiency 2	1118.14	1188.89	1220.55	1261.49	1197.27	0.105178	0.120253	0.874645	0.381767	0.999969
socs5	PREDICTED: suppressor of cytokine signaling 5	ENSDARG00000112945.1	socs5b	suppressor of cytokine signaling 5b	2375.51	2616.91	2384.19	2678.45	2513.76	0.0198414	0.103585	0.191547	0.848097	0.999969
LOC109631189	PREDICTED: GTP cyclohydrolase 1-like	ENSDARG00000099101.2	gch2	GTP cyclohydrolase 2	0	3.84133	0	7.872	2.92833	1.02157	2.46958	0.41366	0.679123	0.999969
rhoq	PREDICTED: rho-related GTP-binding protein RhoQ	ENSDARG00000025953.10	rhoq	ras homolog family member Q	7376.08	8977.19	8459.45	9027.21	8459.98	0.0964522	0.0945739	1.01986	0.307794	0.999969
LOC109630493	PREDICTED: homeobox protein OTX2-B-like	ENSDARG00000069382.6	mxtx1	mix-type homeobox gene 1	2.14203	1.92067	0	0	1.01567	-3.49009	3.75747	-0.92884	0.352972	0.999969
tmem254	PREDICTED: transmembrane protein 254	ENSDARG00000109902.1	tmem254	transmembrane protein 254	1769.32	1743.96	1801.39	1647.22	1740.47	-0.0267385	0.107437	-0.248875	0.803457	0.999969
LOC109632013	PREDICTED: threo-3-hydroxyaspartate ammonia-lyase-like	ENSDARG00000100613.2	CA	#N/A	10.7102	15.3653	22.5664	5.904	13.6365	0.124796	1.02472	0.121786	0.903069	0.999969
plac9	PREDICTED: placenta-specific protein 9	#N/A	0	#N/A	336.299	320.751	313.967	314.88	321.474	-0.0630124	0.20632	-0.305411	0.760053	0.999969
stk32c	PREDICTED: serine/threonine-protein kinase 32C	ENSDARG00000079499.5	stk32a	serine/threonine kinase 32A	1592.6	1513.48	1531.57	1665.91	1575.89	0.0420494	0.111477	0.377202	0.706024	0.999969
lrrc27	PREDICTED: leucine-rich repeat-containing protein 27	ENSDARG00000060683.4	lrsam1	leucine rich repeat and sterile alpha motif containing 1	578.348	389.895	488.612	371.952	457.202	-0.168701	0.222275	-0.758975	0.447868	0.999969
pwwp2b	PREDICTED: PWWP domain-containing protein 2B	ENSDARG00000101080.3	pwwp2b	PWWP domain containing 2B	3621.1	3418.78	3551.75	3527.64	3529.82	0.00825593	0.0863144	0.0956495	0.923799	0.999969
inpp5a	PREDICTED: type I inositol 1,4,5-trisphosphate 5-phosphatase isoform X1	ENSDARG00000053878.7	inpp5l	inositol polyphosphate-5-phosphatase L	1194.18	1256.12	1163.64	1181.78	1198.93	-0.0633502	0.119368	-0.530713	0.595618	0.999969
nkx6-2	PREDICTED: homeobox protein Nkx-6.2	ENSDARG00000104735.2	nkx6.2	NK6 homeobox 2	2059.56	1814.07	1931.88	1704.29	1877.45	-0.0908432	0.114776	-0.79148	0.428664	0.999969
LOC109631437	PREDICTED: vertebrate ancient opsin-like	ENSDARG00000021150.8	valopa	vertebrate ancient long opsin a	192.783	150.772	207.022	199.752	187.582	0.245241	0.27451	0.893379	0.371654	0.999969
cfap46	PREDICTED: cilia- and flagella-associated protein 46	#N/A	0	#N/A	2.14203	9.60333	1.9623	1.968	3.91891	-1.58526	1.83684	-0.863036	0.388117	0.999969
LOC109634870	PREDICTED: gamma-aminobutyric acid receptor subunit pi-like isoform X2	ENSDARG00000059891.6	AL929217.1	gamma-aminobutyric acid receptor subunit pi-like	8.56812	4.80166	2.94344	5.904	5.55431	-0.59252	1.49258	-0.396976	0.691385	0.999969
adgra1	PREDICTED: adhesion G protein-coupled receptor A1	ENSDARG00000076994.5	adgra2	adhesion G protein-coupled receptor A2	2.14203	2.881	7.84918	3.936	4.20205	1.2274	1.71905	0.714001	0.475226	0.999969
kndc1	PREDICTED: protein very KIND	ENSDARG00000116483.1	ENSDARG00000116483.1	#N/A	112.457	158.455	116.757	117.096	126.191	-0.214085	0.335562	-0.637988	0.523481	0.999969
LOC109631405	PREDICTED: homeobox protein vent1-like	ENSDARG00000099761.3	vox	ventral homeobox	4.28406	0	1.9623	0	1.56159	-1.11783	3.17907	-0.35162	0.725123	0.999969
LOC109631686	PREDICTED: heparan sulfate glucosamine 3-O-sulfotransferase 1-like	ENSDARG00000035578.5	hs3st1l2	heparan sulfate (glucosamine) 3-O-sulfotransferase 1-like 2	0	1.92067	0.981148	0.983999	0.971453	0.019553	3.55111	0.00550617	0.995607	0.999969
dntt	PREDICTED: DNA nucleotidylexotransferase isoform X1	ENSDARG00000104792.2	dntt	deoxynucleotidyltransferase, terminal	10.7102	3.84133	1.9623	12.792	7.32644	0.025214	1.40674	0.0179237	0.9857	0.999969
LOC109635568	PREDICTED: B-cell linker protein-like isoform X1	ENSDARG00000042722.7	blnk	B cell linker	80.3261	128.685	89.2844	110.208	102.126	-0.0697573	0.384541	-0.181404	0.85605	0.999969
LOC109635560	PREDICTED: uncharacterized protein LOC109635560	ENSDARG00000074270.6	ENSDARG00000074270.6	ch211-214e3.5 description	515.158	561.795	509.216	533.328	529.874	-0.0473314	0.167338	-0.282849	0.777293	0.999969
ccnj	PREDICTED: cyclin-J	ENSDARG00000059917.6	ccnj	cyclin J	72.829	37.453	31.3967	52.152	48.4577	-0.397488	0.564215	-0.704497	0.481123	0.999969
btaf1	PREDICTED: TATA-binding protein-associated factor 172	ENSDARG00000060089.7	btaf1	BTAF1 RNA polymerase II, B-TFIID transcription factor-associated	2425.85	2690.85	2814.91	2748.31	2669.98	0.120351	0.0967536	1.2439	0.213538	0.999969
LOC109636616	PREDICTED: cytoplasmic polyadenylation element-binding protein 3-like isoform X6	ENSDARG00000060103.7	cpeb3	cytoplasmic polyadenylation element binding protein 3	518.371	481.127	402.271	471.336	468.276	-0.193865	0.181533	-1.06793	0.285552	0.999969
ide	PREDICTED: insulin-degrading enzyme isoform X2	ENSDARG00000075570.5	ide	insulin-degrading enzyme	5107.67	5930.05	5663.18	5884.32	5646.31	0.0648596	0.0899793	0.720828	0.471015	0.999969
kmo	PREDICTED: kynurenine 3-monooxygenase	ENSDARG00000009160.9	kmo	kynurenine 3-monooxygenase	16.0652	4.80166	11.7738	10.824	10.8662	0.121917	1.1121	0.109628	0.912705	0.999969
LOC109629987	PREDICTED: cdc42 effector protein 3-like	ENSDARG00000052783.5	cdc42ep3	CDC42 effector protein (Rho GTPase binding) 3	7942.65	7707.63	8579.15	8124.88	8088.58	0.0940688	0.0743894	1.26455	0.206034	0.999969
LOC109635895	PREDICTED: regulator of microtubule dynamics protein 2-like	ENSDARG00000116827.1	rmdn3	regulator of microtubule dynamics 3	956.416	1117.83	1030.2	999.743	1026.05	-0.0318283	0.134368	-0.236875	0.812754	0.999969
LOC109629221	PREDICTED: cytochrome P450 1B1 isoform X1	ENSDARG00000113835.1	cyp1b1	cytochrome P450, family 1, subfamily B, polypeptide 1	2.14203	15.3653	11.7738	1.968	7.81228	-0.35625	1.42835	-0.249414	0.80304	0.999969
nanp	PREDICTED: N-acylneuraminate-9-phosphatase isoform X1	ENSDARG00000075143.4	nanp	N-acetylneuraminic acid phosphatase	398.418	473.444	423.856	435.912	432.907	-0.0210884	0.187386	-0.11254	0.910395	0.999969
polr1b	PREDICTED: DNA-directed RNA polymerase I subunit RPA2	ENSDARG00000115880.1	polr1b	RNA polymerase I subunit B	2459.05	2279.83	2403.81	2426.54	2392.31	0.0278645	0.0967816	0.287912	0.773414	0.999969
ttl	PREDICTED: tubulin--tyrosine ligase	ENSDARG00000062418.8	ttl	tubulin tyrosine ligase	2482.61	2986.63	2876.72	3225.55	2892.88	0.157539	0.110129	1.43049	0.152576	0.999969
fignl1	PREDICTED: fidgetin-like protein 1	ENSDARG00000016427.9	fignl1	fidgetin-like 1	1122.42	1094.78	1065.53	1014.5	1074.31	-0.0920091	0.124404	-0.739601	0.459542	0.999969
ikzf1	PREDICTED: DNA-binding protein Ikaros isoform X5	ENSDARG00000013539.10	ikzf1	IKAROS family zinc finger 1 (Ikaros)	1.07102	1.92067	2.94344	1.968	1.97578	0.710094	2.40754	0.294946	0.768035	0.999969
vwc2	PREDICTED: brorin	ENSDARG00000076495.4	vwc2	von Willebrand factor C domain containing 2	1.07102	0	0.981148	6.888	2.23504	2.92568	2.71464	1.07774	0.281148	0.999969
LOC109629204	#N/A	#N/A	#N/A	#N/A	11.7812	5.762	4.90574	13.776	9.05622	0.0949809	1.21233	0.0783456	0.937553	0.999969
mocos	PREDICTED: molybdenum cofactor sulfurase	ENSDARG00000070487.5	marc1	mitochondrial amidoxime reducing component 1	298.813	302.505	269.816	290.28	290.353	-0.102539	0.21683	-0.472902	0.636283	0.999969
LOC109633178	PREDICTED: monoacylglycerol lipase ABHD12-like	ENSDARG00000069828.6	ENSDARG00000069828.6	ch211-117n7.7 description	934.996	898.871	1018.43	832.464	921.191	0.0135261	0.144666	0.0934986	0.925507	0.999969
tm9sf3	PREDICTED: transmembrane 9 superfamily member 3	ENSDARG00000111288.1	tm9sf3	transmembrane 9 superfamily member 3	10004.4	10471.5	9880.16	10577	10233.2	-0.00138436	0.0743064	-0.0186304	0.985136	0.999969
prdx3	PREDICTED: thioredoxin-dependent peroxide reductase, mitochondrial	ENSDARG00000114240.1	prdx3	peroxiredoxin 3	3014.91	2814.74	2642.23	2685.33	2789.3	-0.129703	0.0924798	-1.4025	0.160766	0.999969
sfxn4	PREDICTED: sideroflexin-4 isoform X1	ENSDARG00000115771.1	sfxn4	sideroflexin 4	1212.39	1185.05	1197	1070.59	1166.26	-0.0802178	0.124476	-0.644445	0.519287	0.999969
fam45a	PREDICTED: protein FAM45A	ENSDARG00000062965.7	dennd10	DENN domain containing 10	2248.06	2311.52	2162.45	2195.3	2229.33	-0.0654283	0.0962617	-0.679692	0.496699	0.999969
eif3a	PREDICTED: eukaryotic translation initiation factor 3 subunit A	ENSDARG00000076815.5	eif3s10	eukaryotic translation initiation factor 3, subunit 10 (theta)	26631.9	24677.7	25817.9	26745.1	25968.1	0.0348719	0.0695534	0.501369	0.616112	0.999969
emx2	PREDICTED: homeobox protein EMX2 isoform X1	ENSDARG00000039701.6	emx2	empty spiracles homeobox 2	27.8464	46.096	19.623	25.584	29.7873	-0.712455	0.671782	-1.06054	0.288897	0.999969
rab11fip2	PREDICTED: rab11 family-interacting protein 2	ENSDARG00000101432.2	rab11fip2	RAB11 family interacting protein 2 (class I)	1065.66	1125.51	1103.79	1331.35	1156.58	0.152056	0.133665	1.13759	0.255293	0.999969
fam204a	PREDICTED: protein FAM204A isoform X4	ENSDARG00000039699.9	fam204a	family with sequence similarity 204 member A	649.035	654.947	593.594	679.944	644.38	-0.0341473	0.156937	-0.217587	0.827751	0.999969
LOC109631774	#N/A	ENSDARG00000036038.10791	0	#N/A	50.3377	72.9853	77.5107	85.608	71.6104	0.400929	0.435868	0.919841	0.357656	0.999969
pik3ap1	PREDICTED: phosphoinositide 3-kinase adapter protein 1 isoform X1	ENSDARG00000078285.5	pik3ap1	phosphoinositide-3-kinase adaptor protein 1	111.386	90.2713	54.9443	58.056	78.6643	-0.834514	0.410418	-2.03332	0.0420197	0.999969
LOC109634180	PREDICTED: sorbin and SH3 domain-containing protein 1-like isoform X5	ENSDARG00000103435.2	sorbs1	sorbin and SH3 domain containing 1	15431.2	15571.8	16301.8	17049.8	16088.6	0.105334	0.0676632	1.55674	0.119532	0.999969
pdlim1	PREDICTED: PDZ and LIM domain protein 1	ENSDARG00000019845.9	pdlim1	PDZ and LIM domain 1 (elfin)	5505.02	5141.62	5311.93	5271.29	5307.46	-0.0084532	0.0801284	-0.105496	0.915983	0.999969
LOC109635856	PREDICTED: neurogenin-3-like	ENSDARG00000016951.7	neurog3	neurogenin 3	22.4913	37.453	32.3779	22.632	28.7385	-0.126842	0.683049	-0.185699	0.852681	0.999969
sgpl1	PREDICTED: sphingosine-1-phosphate lyase 1 isoform X1	ENSDARG00000061375.7	sgpl1	sphingosine-1-phosphate lyase 1	3564.34	4342.62	4034.48	4242.02	4045.87	0.0654997	0.102186	0.640982	0.521534	0.999969
pcbd1	PREDICTED: pterin-4-alpha-carbinolamine dehydratase	ENSDARG00000031981.8	pcbd1	pterin-4 alpha-carbinolamine dehydratase/dimerization cofactor of hepatocyte nuclear factor 1 alpha	744.355	742.337	660.312	684.864	707.967	-0.144302	0.146029	-0.988174	0.323067	0.999969
LOC109636795	PREDICTED: heparan-alpha-glucosaminide N-acetyltransferase-like	ENSDARG00000091212.4	ENSDARG00000091212.4	dkey-192p21.6 description	26.7754	24.9686	26.491	16.728	23.7408	-0.259225	0.735663	-0.352369	0.724562	0.999969
ret	PREDICTED: LOW QUALITY PROTEIN: proto-oncogene tyrosine-protein kinase receptor Ret	ENSDARG00000055305.7	ret	ret proto-oncogene receptor tyrosine kinase	11.7812	17.286	32.3779	19.68	20.2813	0.837653	0.808851	1.03561	0.300385	0.999969
csgalnact2	PREDICTED: chondroitin sulfate N-acetylgalactosaminyltransferase 2	ENSDARG00000061400.6	csgalnact2	chondroitin sulfate N-acetylgalactosaminyltransferase 2	2024.22	2164.59	1940.71	2103.79	2058.33	-0.0508343	0.103496	-0.491172	0.623305	0.999969
sec23ip	PREDICTED: SEC23-interacting protein isoform X2	ENSDARG00000061413.7	sec23ip	SEC23 interacting protein	2906.73	2687.97	3032.73	2912.64	2885.02	0.0879734	0.0931458	0.94447	0.344929	0.999969
mcmbp	PREDICTED: mini-chromosome maintenance complex-binding protein	ENSDARG00000055314.7	mcmbp	minichromosome maintenance complex binding protein	2445.13	2539.12	2412.64	2401.94	2449.71	-0.0501064	0.0938518	-0.533889	0.593418	0.999969
inpp5f	PREDICTED: phosphatidylinositide phosphatase SAC2 isoform X2	ENSDARG00000061437.6	inpp5f	inositol polyphosphate-5-phosphatase F	5029.49	5555.52	5529.75	5951.23	5516.5	0.117008	0.0858859	1.36237	0.173082	0.999969
bag3	PREDICTED: BAG family molecular chaperone regulator 3	ENSDARG00000039486.5	bag3	BCL2 associated athanogene 3	2050.99	2035.91	2172.26	2106.74	2091.48	0.0663026	0.0981606	0.67545	0.49939	0.999969
tial1	PREDICTED: nucleolysin TIAR isoform X1	ENSDARG00000009525.7	tial1	TIA1 cytotoxic granule-associated RNA binding protein-like 1	6770.96	7635.61	6821.92	7252.08	7120.14	-0.0338901	0.0845869	-0.400655	0.688674	0.999969
LOC109630539	PREDICTED: polycystic kidney disease 2-like 1 protein	ENSDARG00000022503.6	pkd2l1	polycystic kidney disease 2-like 1	4619.29	5592.02	4783.09	5234.88	5057.32	-0.0278877	0.100442	-0.277649	0.781282	0.999969
mypn	PREDICTED: myopalladin isoform X2	ENSDARG00000040009.11	palld	palladin, cytoskeletal associated protein	320.233	313.068	309.061	291.264	308.407	-0.0770052	0.210644	-0.365571	0.714685	0.999969
cacul1	PREDICTED: CDK2-associated and cullin domain-containing protein 1 isoform X2	ENSDARG00000021885.7	cacul1	CDK2 associated cullin domain 1	658.674	664.55	623.029	618.936	641.297	-0.0914814	0.151787	-0.602698	0.54671	0.999969
sirt1	PREDICTED: NAD-dependent protein deacetylase sirtuin-1	ENSDARG00000068064.5	sirt1	sirtuin 1	1615.09	1444.34	1602.21	1582.27	1560.98	0.0582713	0.113011	0.515624	0.606117	0.999969
dnajc12	#N/A	#N/A	#N/A	#N/A	1436.23	1181.21	1370.66	1169.98	1289.52	-0.0422929	0.137119	-0.308439	0.757748	0.999969
LOC109634613	PREDICTED: cytochrome c oxidase subunit 5B, mitochondrial-like	ENSDARG00000068738.5	cox5b2	cytochrome c oxidase subunit 5B2	289.174	429.269	315.93	403.44	359.453	0.000225439	0.23643	0.00095351	0.999239	0.999969
herc4	PREDICTED: probable E3 ubiquitin-protein ligase HERC4 isoform X1	ENSDARG00000059936.6	herc4	HECT and RLD domain containing E3 ubiquitin protein ligase 4	2659.33	3087.47	2994.46	3028.75	2942.5	0.0673425	0.0997982	0.674787	0.499811	0.999969
LOC109631363	PREDICTED: androgen-dependent TFPI-regulating protein-like	ENSDARG00000086114.3	CR792417.1	androgen-dependent TFPI-regulating protein-like	0	9.60333	3.92459	2.952	4.11998	-0.491095	1.93945	-0.253213	0.800103	0.999969
LOC109634688	PREDICTED: protein FAM83H-like	ENSDARG00000060830.7	fam83hb	family with sequence similarity 83 member Hb	1567.97	1827.51	2163.43	1858.78	1854.42	0.243871	0.120416	2.02525	0.042842	0.999969
mlh1	PREDICTED: DNA mismatch repair protein Mlh1	ENSDARG00000025948.8	mlh1	mutL homolog 1, colon cancer, nonpolyposis type 2 (E. coli)	1067.8	824.926	923.26	903.312	929.825	-0.0503396	0.151194	-0.332946	0.739175	0.999969
lrrfip2	PREDICTED: leucine-rich repeat flightless-interacting protein 2 isoform X9	ENSDARG00000010400.11	lrrfip2	leucine rich repeat (in FLII) interacting protein 2	3090.95	2451.73	2905.18	2710.92	2789.69	0.019513	0.114771	0.170017	0.864997	0.999969
LOC109635908	PREDICTED: dapper homolog 2-like isoform X2	ENSDARG00000056986.5	dact2	dishevelled-binding antagonist of beta-catenin 2	18.2073	5.762	5.88689	2.952	8.20203	-1.43441	1.30277	-1.10105	0.270876	0.999969
smoc2	PREDICTED: SPARC-related modular calcium-binding protein 2 isoform X2	ENSDARG00000088157.3	smoc2	SPARC related modular calcium binding 2	4.28406	8.64299	4.90574	3.936	5.4422	-0.551908	1.49834	-0.368346	0.712615	0.999969
LOC109635164	#N/A	ENSDARG00000036038.11040	0	#N/A	3.21305	0	1.9623	0.983999	1.53983	-0.112592	2.91965	-0.0385637	0.969238	0.999969
eif3l	PREDICTED: eukaryotic translation initiation factor 3 subunit L isoform X2	ENSDARG00000101082.2	eif3s6ip	eukaryotic translation initiation factor 3, subunit 6 interacting protein	18460	19881.8	19739.7	20224.1	19576.4	0.059712	0.0699049	0.854189	0.393	0.999969
cdh23	PREDICTED: cadherin-23	ENSDARG00000007561.10	cdh23	cadherin-related 23	37987.8	30795	35742.2	33881.1	34601.5	0.0175844	0.0902148	0.194917	0.845458	0.999969
vsir	PREDICTED: V-type immunoglobulin domain-containing suppressor of T-cell activation	ENSDARG00000068784.5	vsir	V-set immunoregulatory receptor	2.14203	2.881	0	4.92	2.48576	-0.0319411	2.36614	-0.0134993	0.989229	0.999969
LOC109632820	PREDICTED: eukaryotic translation initiation factor 1	ENSDARG00000012688.10	eif1	eukaryotic translation initiation factor 1	37969.6	30785.4	35729.5	33858.4	34585.7	0.0174344	0.0902008	0.193284	0.846736	0.999969
LOC109632812	PREDICTED: uncharacterized protein C10orf105-like	ENSDARG00000102792.2	ENSDARG00000102792.2	ch211-106f21.1 description	6.42609	1.92067	5.88689	7.872	5.52641	0.730051	1.51661	0.481371	0.630253	0.999969
plpp4	PREDICTED: phospholipid phosphatase 4	ENSDARG00000098862.2	plpp4	phospholipid phosphatase 4	0	1.92067	1.9623	3.936	1.95474	1.59663	2.6383	0.605175	0.545063	0.999969
wdr11	PREDICTED: WD repeat-containing protein 11	ENSDARG00000075245.7	wdr11	WD repeat domain 11	2555.44	2847.39	2778.61	2604.65	2696.52	-0.00557057	0.0987586	-0.056406	0.955018	0.999969
LOC109630558	PREDICTED: fibroblast growth factor receptor 2-like	ENSDARG00000058115.9	fgfr2	fibroblast growth factor receptor 2	2212.72	2155.95	2082	2274.02	2181.17	-0.00409325	0.10065	-0.0406682	0.96756	0.999969
LOC109633786	PREDICTED: fibroblast growth factor receptor 2-like isoform X2	ENSDARG00000058115.9	fgfr2	fibroblast growth factor receptor 2	700.444	571.398	676.011	703.56	662.853	0.118301	0.161886	0.730768	0.464921	0.999969
ate1	PREDICTED: arginyl-tRNA--protein transferase 1 isoform X4	ENSDARG00000103813.2	ATE1	arginyltransferase 1	2650.76	2885.8	2604.95	2686.32	2706.96	-0.0656635	0.0948718	-0.692129	0.488856	0.999969
LOC109636006	PREDICTED: delta-1-pyrroline-5-carboxylate synthase-like	ENSDARG00000099579.2	aldh18a1	aldehyde dehydrogenase 18 family, member A1	2663.61	3070.18	2875.74	3102.55	2928.02	0.0598397	0.101485	0.58964	0.555432	0.999969
LOC109632434	PREDICTED: E3 ubiquitin-protein ligase TRIM11-like	ENSDARG00000100450.2	btr21	bloodthirsty-related gene family, member 21	0	1.92067	3.92459	0	1.46131	1.01591	3.25794	0.311826	0.755173	0.999969
LOC109632412	PREDICTED: hyaluronan-binding protein 2-like	ENSDARG00000057498.8	habp2	hyaluronan binding protein 2	2.14203	0	0	0	0.535508	-2.56012	4.88723	-0.52384	0.60039	0.999969
ablim1	PREDICTED: actin-binding LIM protein 1 isoform X5	ENSDARG00000060149.7	ablim1a	actin binding LIM protein 1a	133.877	137.328	203.098	145.632	154.983	0.362609	0.306855	1.1817	0.237326	0.999969
fam160b1	PREDICTED: protein FAM160B1 isoform X2	ENSDARG00000060168.7	fam160b1	family with sequence similarity 160 member B1	4240.15	4746.92	4288.6	4636.61	4478.07	-0.0102244	0.0906748	-0.112759	0.910222	0.999969
LOC109632446	PREDICTED: serum response factor-like	ENSDARG00000053918.7	srfa	serum response factor a	1121.35	1307.97	1219.57	1307.74	1239.16	0.0563915	0.127544	0.442135	0.658391	0.999969
LOC109636146	PREDICTED: phosphofurin acidic cluster sorting protein 2-like	ENSDARG00000098644.2	ENSDARG00000098644.2	ch211-126j24.1 description	1797.16	2024.38	1915.2	1905.02	1910.44	-0.000948173	0.107108	-0.00885252	0.992937	0.999969
LOC109630379	PREDICTED: transmembrane protein 121-like	ENSDARG00000062712.7	tmem264	transmembrane protein 264	4.28406	3.84133	1.9623	6.888	4.24392	0.123864	1.70362	0.0727062	0.94204	0.999969
LOC109630389	#N/A	ENSDARG00000036038.10712	0	#N/A	2.14203	0	1.9623	0	1.02608	-0.115047	3.7697	-0.0305189	0.975653	0.999969
LOC109630426	PREDICTED: neuronal PAS domain-containing protein 4-like	ENSDARG00000116511.1	npas4l	neuronal PAS domain protein 4 like	2.14203	17.286	9.81148	36.408	16.4119	1.23932	1.06831	1.16008	0.246016	0.999969
klhdc3	PREDICTED: kelch domain-containing protein 3	ENSDARG00000102772.2	klhdc3	kelch domain containing 3	1429.81	1614.32	1511.95	1588.18	1536.06	0.0257981	0.11541	0.223535	0.823119	0.999969
LOC109630579	PREDICTED: spectrin alpha chain, non-erythrocytic 1-like	ENSDARG00000099437.2	ENSDARG00000099437.2	ch1073-268j14.1 description	3.21305	5.762	13.7361	0	5.67778	0.610829	1.74068	0.350915	0.725652	0.999969
sipa1l2	PREDICTED: signal-induced proliferation-associated 1-like protein 2 isoform X1	ENSDARG00000061640.6	sipa1l2	signal-induced proliferation-associated 1 like 2	4560.38	4640.33	4666.34	4639.56	4626.65	0.0163506	0.0793325	0.206102	0.836712	0.999969
disc1	PREDICTED: disrupted in schizophrenia 1 protein	ENSDARG00000021895.8	disc1	DISC1 scaffold protein	3014.91	3090.35	3009.18	3142.89	3064.33	0.0109318	0.0888755	0.123002	0.902106	0.999969
tsnax	PREDICTED: translin-associated protein X	ENSDARG00000115282.1	tsnax	translin-associated factor X	1957.82	1743.96	2037.84	1959.14	1924.69	0.111147	0.107182	1.03699	0.29974	0.999969
egln1	PREDICTED: egl nine homolog 1	ENSDARG00000004632.9	egln1b	egl-9 family hypoxia-inducible factor 1b	1603.31	1594.15	1434.44	1574.4	1551.57	-0.0877078	0.111595	-0.785948	0.431898	0.999969
LOC109634862	PREDICTED: integral membrane protein GPR137B-like	ENSDARG00000078448.5	gpr137ba	G protein-coupled receptor 137Ba	905.008	931.523	822.202	948.576	901.827	-0.0527527	0.139178	-0.379031	0.704665	0.999969
LOC109633652	PREDICTED: kinesin light chain 1-like isoform X1	ENSDARG00000086985.5	klc4	kinesin light chain 4	7358.94	7497.32	7627.44	7818.86	7575.64	0.0561499	0.0729046	0.770183	0.441191	0.999969
ptk7	#N/A	#N/A	#N/A	#N/A	3825.67	3807.72	3928.51	3803.16	3841.26	0.0184751	0.0832278	0.221982	0.824328	0.999969
LOC109630590	PREDICTED: serum response factor-like	ENSDARG00000102867.2	srfb	serum response factor b	428.406	312.108	281.589	309.96	333.016	-0.322632	0.225076	-1.43344	0.151733	0.999969
LOC109632160	PREDICTED: 39S ribosomal protein L2, mitochondrial-like	ENSDARG00000062568.6	mrpl2	mitochondrial ribosomal protein L2	3.21305	0.960333	1.9623	4.92	2.76392	0.730928	2.10077	0.347934	0.72789	0.999969
nid1	PREDICTED: nidogen-1	ENSDARG00000068710.7	nid1a	nidogen 1a	18284.4	17177.5	17950.1	17924.5	17834.1	0.0167588	0.0686118	0.244255	0.807033	0.999969
lyst	PREDICTED: lysosomal-trafficking regulator	ENSDARG00000008575.11	lyst	lysosomal trafficking regulator	1709.34	1805.43	1915.2	2080.17	1877.54	0.184665	0.105774	1.74585	0.0808364	0.999969
tomm20	PREDICTED: mitochondrial import receptor subunit TOM20 homolog	ENSDARG00000103566.2	tomm20b	translocase of outer mitochondrial membrane 20b	6678.85	7372.47	7039.73	7139.9	7057.74	0.012931	0.0798982	0.161843	0.871429	0.999969
irf2bp2	PREDICTED: interferon regulatory factor 2-binding protein 2	ENSDARG00000098635.2	irf2bp2b	interferon regulatory factor 2 binding protein 2b	11162.1	9608.13	10445.3	9638.28	10213.5	-0.0483423	0.0870893	-0.555089	0.578834	0.999969
LOC109636767	PREDICTED: eukaryotic translation initiation factor 2-alpha kinase 3-like	ENSDARG00000068729.6	eif2ak2	eukaryotic translation initiation factor 2-alpha kinase 2	10.7102	8.64299	25.5098	14.76	14.9057	1.05916	0.937102	1.13025	0.258369	0.999969
LOC109630612	PREDICTED: interferon-induced, double-stranded RNA-activated protein kinase-like	ENSDARG00000068729.6	eif2ak2	eukaryotic translation initiation factor 2-alpha kinase 2	0	0	1.9623	0.983999	0.736574	2.98128	4.30707	0.692183	0.488822	0.999969
LOC109636756	PREDICTED: interferon-induced, double-stranded RNA-activated protein kinase-like	ENSDARG00000068729.6	eif2ak2	eukaryotic translation initiation factor 2-alpha kinase 2	1670.78	1796.78	1795.5	1723.97	1746.76	0.0211333	0.106734	0.198	0.843045	0.999969
LOC109630618	PREDICTED: vitrin-like	ENSDARG00000063631.7	VIT	si	16.0652	9.60333	6.86803	12.792	11.3321	-0.38191	1.06506	-0.358579	0.71991	0.999969
LOC109632189	PREDICTED: opsin-5-like	ENSDARG00000102430.3	opn6a	opsin 6, group member a	0	3.84133	4.90574	5.904	3.66277	1.473	1.9911	0.739792	0.459426	0.999969
spast	PREDICTED: spastin, partial	ENSDARG00000024933.8	spast	spastin	2629.34	2489.18	2753.1	2399.97	2567.9	0.00988512	0.102631	0.0963168	0.923269	0.999969
memo1	PREDICTED: protein MEMO1	ENSDARG00000010823.9	memo1	mediator of cell motility 1	4835.63	5347.13	5212.84	5055.79	5112.85	0.0118866	0.0845375	0.140607	0.88818	0.999969
mkks	PREDICTED: McKusick-Kaufman/Bardet-Biedl syndromes putative chaperonin	ENSDARG00000016139.6	mkks	McKusick-Kaufman syndrome	142.445	153.653	110.87	129.888	134.214	-0.298956	0.314948	-0.949225	0.342506	0.999969
slx4ip	PREDICTED: protein SLX4IP	ENSDARG00000039069.6	slx4ip	SLX4 interacting protein	551.573	436.951	436.611	519.552	486.172	-0.0469742	0.191215	-0.245662	0.805944	0.999969
jag1	PREDICTED: protein jagged-1	ENSDARG00000013168.7	jag1b	jagged canonical Notch ligand 1b	1439.44	1468.35	1350.06	1303.8	1390.41	-0.131918	0.112709	-1.17044	0.241826	0.999969
sptlc3	PREDICTED: serine palmitoyltransferase 3 isoform X1	ENSDARG00000030743.9	sptlc3	serine palmitoyltransferase, long chain base subunit 3	43.9116	33.6116	33.359	25.584	34.1166	-0.393725	0.616118	-0.639042	0.522795	0.999969
ism1	PREDICTED: isthmin-1 isoform X1	ENSDARG00000020541.8	ism1	isthmin 1	2893.88	2884.84	2897.33	2861.47	2884.38	-0.00496981	0.0889175	-0.0558924	0.955428	0.999969
tasp1	PREDICTED: threonine aspartase 1 isoform X1	ENSDARG00000060580.6	tasp1	taspase, threonine aspartase, 1	727.219	703.924	671.105	672.072	693.58	-0.0913441	0.147178	-0.620638	0.534838	0.999969
macrod2	PREDICTED: O-acetyl-ADP-ribose deacetylase MACROD2 isoform X2	ENSDARG00000032601.10	macrod2	mono-ADP ribosylhydrolase 2	2107.76	2115.61	2119.28	2121.5	2116.04	0.00591993	0.0972788	0.0608552	0.951474	0.999969
flrt3	PREDICTED: leucine-rich repeat transmembrane protein FLRT3	ENSDARG00000076895.4	flrt3	fibronectin leucine rich transmembrane 3	650.106	549.31	573.971	605.16	594.637	-0.0237646	0.165414	-0.143668	0.885763	0.999969
LOC109629565	PREDICTED: uncharacterized protein LOC109629565 isoform X2	ENSDARG00000080018.5	kif16bb	kinesin family member 16Bb	12.8522	0	0	1.968	3.70504	-2.70232	2.35811	-1.14597	0.25181	0.999969
mad2l1bp	PREDICTED: MAD2L1-binding protein	ENSDARG00000104943.2	mad2l1bp	MAD2L1 binding protein	703.657	769.226	714.275	667.152	713.578	-0.0929269	0.149073	-0.623364	0.533045	0.999969
cst3	PREDICTED: cystatin-C	ENSDARG00000007795.10	cst3	cystatin C (amyloid angiopathy and cerebral hemorrhage)	21613.1	22321	19506.2	19109.3	20637.4	-0.18619	0.0658347	-2.82814	0.00468191	0.999969
LOC109632931	PREDICTED: glycine N-acyltransferase-like protein 3 isoform X1	ENSDARG00000075561.6	ENSDARG00000075561.6	dkey-76k16.5 description	1039.96	1137.99	1032.17	1058.78	1067.23	-0.0592416	0.126861	-0.466982	0.640513	0.999969
mgme1	PREDICTED: mitochondrial genome maintenance exonuclease 1 isoform X1	ENSDARG00000016656.8	mgme1	mitochondrial genome maintenance exonuclease 1	860.025	973.777	998.808	933.816	941.607	0.0751318	0.136616	0.549947	0.582356	0.999969
snx5	PREDICTED: sorting nexin-5	ENSDARG00000020442.6	snx5	sorting nexin 5	5427.9	5832.1	5856.47	5955.16	5767.91	0.0688328	0.0794306	0.866578	0.386173	0.999969
rrbp1	PREDICTED: ribosome-binding protein 1	ENSDARG00000013763.12	rrbp1a	ribosome binding protein 1a	5820.97	6495.69	6076.25	6817.15	6302.51	0.0658326	0.0895076	0.735498	0.462036	0.999969
LOC109629781	PREDICTED: cofilin-1-A-like	ENSDARG00000012972.8	cfl1l	cofilin 1 (non-muscle), like	10102.9	11127.4	10648.4	10974.5	10713.3	0.0263102	0.0763282	0.344699	0.730321	0.999969
LOC109630641	PREDICTED: calpain-2 catalytic subunit-like	ENSDARG00000034211.10	capn2l	calpain 2, (m/II) large subunit, like	7.49711	1.92067	2.94344	10.824	5.7963	0.55631	1.53507	0.362401	0.717053	0.999969
LOC109632323	PREDICTED: calpain-1 catalytic subunit-like	ENSDARG00000055715.8	capn8	calpain 8	8.56812	1.92067	0	0	2.6222	-4.85493	2.66382	-1.82255	0.0683719	0.999969
LOC109632311	PREDICTED: calpain-1 catalytic subunit-like	ENSDARG00000052702.7	capn1a	calpain 1, (mu/I) large subunit a	4708.18	4749.81	4573.13	4735.01	4691.53	-0.0230679	0.0797609	-0.289214	0.772418	0.999969
mrpl14	PREDICTED: 39S ribosomal protein L14, mitochondrial	ENSDARG00000068886.4	mrpl14	mitochondrial ribosomal protein L14	1157.77	1137.03	1221.53	1182.77	1174.77	0.0673405	0.119692	0.562615	0.573697	0.999969
LOC109632298	PREDICTED: CSC1-like protein 2 isoform X1	ENSDARG00000104559.2	tmem63ba	transmembrane protein 63Ba	2354.09	2373.94	2487.21	2334.05	2387.32	0.028143	0.0959811	0.293214	0.769358	0.999969
LOC109631257	PREDICTED: zinc transporter ZIP9-like	ENSDARG00000098286.3	CU695232.1	zinc transporter ZIP9-B-like	177.788	189.186	175.625	147.6	172.55	-0.183468	0.280726	-0.653547	0.513404	0.999969
LOC109631805	PREDICTED: coiled-coil domain-containing protein 177-like	#N/A	0	#N/A	67.4739	55.6993	60.8312	22.632	51.6591	-0.560509	0.566089	-0.990142	0.322105	0.999969
LOC109629995	PREDICTED: non-structural maintenance of chromosomes element 4 homolog A-like	ENSDARG00000024311.9	nsmce4a	NSE4 homolog A, SMC5-SMC6 complex component	2057.42	2159.79	1971.13	2033.93	2055.57	-0.0746623	0.0998759	-0.74755	0.454731	0.999969
LOC109634405	PREDICTED: uncharacterized protein LOC109634405 isoform X2	ENSDARG00000062790.6	CU639469.1	transforming, acidic coiled-coil containing protein 2	2306.97	2251.98	2174.22	2185.46	2229.66	-0.0643814	0.0960472	-0.67031	0.50266	0.999969
LOC109632168	PREDICTED: urokinase plasminogen activator surface receptor-like	ENSDARG00000098392.2	ly6pge	lymphocyte antigen 6 family member pge	17.1362	17.286	33.359	29.52	24.3253	0.869179	0.721878	1.20405	0.228569	0.999969
LOC109631781	#N/A	ENSDARG00000036038.10793	0	#N/A	0	7.68266	0	0	1.92067	-4.4145	3.25611	-1.35576	0.175175	0.999969
LOC109631983	#N/A	ENSDARG00000036038.10805	0	#N/A	57.8348	67.2233	43.1705	61.008	57.3091	-0.264468	0.482204	-0.548456	0.583379	0.999969
LOC109630650	PREDICTED: netrin receptor UNC5B-b-like	ENSDARG00000033327.10	unc5b	unc-5 netrin receptor B	35.3435	38.4133	32.3779	26.568	33.1757	-0.323848	0.617238	-0.524672	0.599811	0.999969
LOC109632140	#N/A	ENSDARG00000036038.10815	0	#N/A	64.2609	72.9853	53.9631	102.336	73.3863	0.186733	0.456981	0.408623	0.682816	0.999969
slc29a3	PREDICTED: equilibrative nucleoside transporter 3	ENSDARG00000077828.5	slc29a3	solute carrier family 29 member 3	8993.31	9066.5	8191.6	8754.64	8751.51	-0.0918341	0.074055	-1.24008	0.214946	0.999969
psap	PREDICTED: prosaposin isoform X2	ENSDARG00000013968.12	psap	prosaposin	39119.9	40205.3	39852.3	39518.4	39674	0.000812499	0.0629881	0.0128993	0.989708	0.999969
mrps6	PREDICTED: 28S ribosomal protein S6, mitochondrial	ENSDARG00000039543.6	mrps6	mitochondrial ribosomal protein S6	1766.1	1267.64	1464.85	1374.65	1468.31	-0.0946157	0.146414	-0.646219	0.518138	0.999969
nolc1	PREDICTED: nucleolar and coiled-body phosphoprotein 1 isoform X1	ENSDARG00000024561.10	nolc1	nucleolar and coiled-body phosphoprotein 1	6462.5	6539.87	6579.58	6642.98	6556.23	0.0241983	0.0740778	0.32666	0.743925	0.999969
micu1	PREDICTED: calcium uptake protein 1, mitochondrial isoform X7	ENSDARG00000063358.7	micu1	mitochondrial calcium uptake 1	4971.65	4784.38	4924.38	4920	4900.1	0.0131102	0.0791753	0.165584	0.868484	0.999969
mcu	PREDICTED: calcium uniporter protein, mitochondrial	ENSDARG00000101175.2	mcu	mitochondrial calcium uniporter	2265.2	2201.08	2305.7	2212.03	2246	0.0166417	0.0968598	0.171813	0.863585	0.999969
oit3	PREDICTED: oncoprotein-induced transcript 3 protein isoform X1	ENSDARG00000087227.3	oit3	oncoprotein induced transcript 3	2.14203	4.80166	7.84918	7.872	5.66622	1.17134	1.49102	0.7856	0.432102	0.999969
LOC109636125	PREDICTED: uncharacterized protein LOC109636125 isoform X2	ENSDARG00000015662.11	pla2g12b	phospholipase A2, group XIIB	27.8464	23.048	29.4344	22.632	25.7402	0.0341394	0.70134	0.0486774	0.961176	0.999969
cunh6orf118	PREDICTED: uncharacterized protein C6orf118 homolog isoform X2	#N/A	0	#N/A	3.21305	19.2067	18.6418	9.83999	12.7254	0.336849	1.10027	0.306152	0.759489	0.999969
pde10a	PREDICTED: cAMP and cAMP-inhibited cGMP 3\\',5\\'-cyclic phosphodiesterase 10A isoform X2	ENSDARG00000003449.10	pde10a	phosphodiesterase 10A	4163.04	4415.61	4202.26	4176.09	4239.25	-0.034249	0.0829459	-0.412908	0.679674	0.999969
t	PREDICTED: brachyury protein isoform X2	ENSDARG00000042529.7	gnat2	guanine nucleotide binding protein (G protein), alpha transducing activity polypeptide 2	2.14203	1.92067	1.9623	3.936	2.49025	0.538677	2.15635	0.24981	0.802735	0.999969
LOC109632024	PREDICTED: uncharacterized protein LOC109632024	ENSDARG00000094016.3	ENSDARG00000094016.3	ch211-130h14.4 description	17.1362	7.68266	21.5852	17.712	16.029	0.668966	0.910556	0.734679	0.462535	0.999969
prr18	PREDICTED: proline-rich protein 18	ENSDARG00000093768.3	prr18	proline rich 18	62.1189	27.8496	35.3213	49.2	43.6225	-0.0861005	0.59109	-0.145664	0.884187	0.999969
sft2d1	PREDICTED: vesicle transport protein SFT2A	ENSDARG00000007362.10	sft2d1	SFT2 domain containing 1	2687.18	2914.61	2757.02	2778.81	2784.41	-0.0173613	0.093401	-0.18588	0.852539	0.999969
LOC109635478	PREDICTED: lutropin-choriogonadotropic hormone receptor-like	ENSDARG00000026081.9	lhcgr	luteinizing hormone/choriogonadotropin receptor	6.42609	0	0	5.904	3.08252	-0.113563	2.42085	-0.0469105	0.962585	0.999969
LOC109635472	PREDICTED: tyrosine-protein kinase Mer-like	ENSDARG00000074695.6	mertka	c-mer proto-oncogene tyrosine kinase a	386.636	373.569	396.384	361.128	379.429	-0.00490729	0.193237	-0.0253952	0.97974	0.999969
LOC109635960	PREDICTED: transmembrane protein 87A-like isoform X1	ENSDARG00000074967.5	ENSDARG00000074967.5	162698 description	4877.4	5398.03	5106.87	4945.58	5081.97	-0.0318772	0.084788	-0.375963	0.706944	0.999969
fbln7	PREDICTED: fibulin-7	ENSDARG00000089519.4	fbln7	fibulin 7	1154.55	1139.91	1005.68	1237.87	1134.5	-0.0323498	0.135925	-0.237998	0.811882	0.999969
zc3h6	PREDICTED: zinc finger CCCH domain-containing protein 6	ENSDARG00000075165.4	zc3h6	zinc finger CCCH-type containing 6	3003.13	2684.13	3029.78	2931.33	2912.09	0.0682079	0.0959541	0.710839	0.477184	0.999969
itga9	PREDICTED: integrin alpha-9	ENSDARG00000032435.7	itga9	integrin, alpha 9	7416.78	7720.11	7557.78	8022.55	7679.31	0.0415773	0.0758563	0.548106	0.583619	0.999969
LOC109633749	#N/A	ENSDARG00000036038.10933	0	#N/A	472.318	539.707	537.669	498.888	512.145	0.0338404	0.173315	0.195253	0.845195	0.999969
golga4	PREDICTED: golgin subfamily A member 4	ENSDARG00000075331.5	golga4	golgin A4	3005.27	2677.41	3038.61	3129.12	2962.6	0.118534	0.0958136	1.23713	0.21604	0.999969
kcnk12	PREDICTED: potassium channel subfamily K member 12	ENSDARG00000074530.4	KCNK12	potassium two pore domain channel subfamily K member 12	0	3.84133	2.94344	0.983999	1.94219	0.0199685	2.64421	0.00755179	0.993975	0.999969
LOC109630686	PREDICTED: homeodomain-interacting protein kinase 1-like	ENSDARG00000062469.7	hipk3a	homeodomain interacting protein kinase 3a	0	3.84133	0	0	0.960333	-3.41481	4.24738	-0.80398	0.421408	0.999969
msh6	PREDICTED: DNA mismatch repair protein Msh6 isoform X1	ENSDARG00000104541.2	msh6	mutS homolog 6 (E. coli)	3891	3589.72	3747.98	3871.05	3774.94	0.0266627	0.0874571	0.304866	0.760468	0.999969
fbxo11	PREDICTED: F-box only protein 11 isoform X2	ENSDARG00000112746.1	fbxo11a	F-box protein 11a	4217.66	4277.32	4258.18	4417.17	4292.58	0.0302683	0.0814642	0.371553	0.710225	0.999969
foxn2	PREDICTED: forkhead box protein N2	ENSDARG00000045105.8	foxn2b	forkhead box N2b	1091.36	1258.04	1181.3	1168.01	1174.68	-0.000676919	0.126826	-0.0053374	0.995741	0.999969
ppp1r21	PREDICTED: protein phosphatase 1 regulatory subunit 21	ENSDARG00000103144.2	ppp1r21	protein phosphatase 1, regulatory subunit 21	4977.01	5171.39	5489.52	5340.17	5244.52	0.0936401	0.0786392	1.19076	0.233749	0.999969
ston1	PREDICTED: stonin-1	ENSDARG00000104596.2	gtf2a1l	general transcription factor IIA, 1-like	1672.93	1491.4	1471.72	1476	1528.01	-0.101833	0.114054	-0.892844	0.371941	0.999969
gtf2a1l	PREDICTED: TFIIA-alpha and beta-like factor	ENSDARG00000063670.6	gtf2a1l	general transcription factor IIA, 1-like	53.5508	40.334	41.2082	39.36	43.6132	-0.218964	0.543411	-0.402944	0.686989	0.999969
LOC109629822	PREDICTED: lutropin-choriogonadotropic hormone receptor-like	ENSDARG00000026081.9	lhcgr	luteinizing hormone/choriogonadotropin receptor	445.542	482.087	391.478	385.728	426.209	-0.255675	0.182954	-1.39749	0.162268	0.999969
LOC109630696	PREDICTED: neurexin-1a	ENSDARG00000061647.9	nrxn1a	neurexin 1a	1698.63	1610.48	1850.44	2042.78	1800.58	0.234741	0.108372	2.16607	0.0303061	0.999969
erlec1	PREDICTED: endoplasmic reticulum lectin 1	ENSDARG00000086309.3	erlec1	endoplasmic reticulum lectin 1	1901.05	1774.69	1727.8	1946.35	1837.47	-0.000382277	0.110323	-0.00346505	0.997235	0.999969
LOC109631817	PREDICTED: WD repeat-containing protein 27-like	ENSDARG00000053386.7	wdr27	WD repeat domain 27	8.56812	11.524	19.623	13.776	13.3728	0.730773	0.972838	0.751176	0.452547	0.999969
thbs2	PREDICTED: thrombospondin-2 isoform X2	ENSDARG00000060410.7	thbs2a	thrombospondin 2a	132.806	169.019	149.134	115.128	141.522	-0.192995	0.320032	-0.603049	0.546476	0.999969
agpat4	PREDICTED: 1-acyl-sn-glycerol-3-phosphate acyltransferase delta	ENSDARG00000069044.3	agpat4	1-acylglycerol-3-phosphate O-acyltransferase 4 (lysophosphatidic acid acyltransferase, delta)	1601.17	1628.72	1666.97	1651.15	1637	0.0388039	0.105968	0.366187	0.714226	0.999969
map3k4	PREDICTED: mitogen-activated protein kinase kinase kinase 4 isoform X3	ENSDARG00000104835.2	map3k4	mitogen-activated protein kinase kinase kinase 4	1212.39	1095.74	960.543	1165.06	1108.43	-0.118492	0.138113	-0.857935	0.390929	0.999969
kcnk1	PREDICTED: potassium channel subfamily K member 1	ENSDARG00000017254.8	kcnk1b	potassium channel, subfamily K, member 1b	63.1899	164.217	176.607	132.84	134.213	0.440634	0.409006	1.07733	0.281333	0.999969
LOC109629482	PREDICTED: 5-hydroxytryptamine receptor 1D-like isoform X1	ENSDARG00000075970.4	BX324188.1	5-hydroxytryptamine receptor 1D-like	9.63914	8.64299	11.7738	9.83999	9.97397	0.242344	1.10586	0.219145	0.826537	0.999969
tarbp1	#N/A	#N/A	#N/A	#N/A	1517.63	1506.76	1481.53	1431.72	1484.41	-0.0539769	0.109979	-0.490794	0.623572	0.999969
LOC109634214	PREDICTED: FERM domain-containing protein 6-like	ENSDARG00000078741.3	FRMD1	zgc	326.66	342.839	324.76	328.656	330.729	-0.0353699	0.203724	-0.173617	0.862166	0.999969
fam135a	PREDICTED: protein FAM135A isoform X5	ENSDARG00000059843.7	fam135a	family with sequence similarity 135 member A	2800.7	2990.48	2947.37	3078.93	2954.37	0.0571893	0.0917791	0.623119	0.533206	0.999969
col9a1	PREDICTED: collagen alpha-1(IX) chain isoform X1	ENSDARG00000031483.9	col9a1b	collagen, type IX, alpha 1b	65.3319	66.263	65.7369	84.624	70.4889	0.192192	0.431033	0.445887	0.655679	0.999969
LOC109629375	#N/A	#N/A	#N/A	#N/A	13.9232	9.60333	0	0	5.88163	-6.02308	2.05217	-2.93498	0.00333572	0.999969
LOC109630716	#N/A	#N/A	#N/A	#N/A	4.28406	0.960333	1.9623	1.968	2.29367	-0.40811	2.27185	-0.179637	0.857437	0.999969
lmbrd1	PREDICTED: probable lysosomal cobalamin transporter	ENSDARG00000104223.2	lmbrd1	LMBR1 domain containing 1	2122.75	2322.08	2365.55	2368.49	2294.72	0.0905992	0.0990122	0.91503	0.360176	0.999969
adgrb3	PREDICTED: adhesion G protein-coupled receptor B3 isoform X2	ENSDARG00000059832.8	adgrb3	adhesion G protein-coupled receptor B3	8.56812	11.524	5.88689	7.872	8.46275	-0.548049	1.20468	-0.454933	0.649157	0.999969
eys	#N/A	#N/A	#N/A	#N/A	7.49711	5.762	4.90574	1.968	5.03321	-0.9462	1.57246	-0.601733	0.547352	0.999969
phf3	PREDICTED: PHD finger protein 3 isoform X2	ENSDARG00000034768.10	phf3	PHD finger protein 3	2150.6	2180.92	2076.11	2047.7	2113.83	-0.0709479	0.0975149	-0.72756	0.466883	0.999969
LOC109633130	PREDICTED: isoaspartyl peptidase/L-asparaginase-like	ENSDARG00000002219.10	ENSDARG00000002219.10	dkey-103j14.5 description	6.42609	0	0	3.936	2.59052	-0.699503	2.58712	-0.270379	0.786869	0.999969
khdrbs2	PREDICTED: KH domain-containing, RNA-binding, signal transduction-associated protein 2	ENSDARG00000069469.6	khdrbs2	KH domain containing, RNA binding, signal transduction associated 2	0	3.84133	13.7361	9.83999	6.85435	2.58852	1.55777	1.66169	0.0965748	0.999969
prim2	#N/A	#N/A	#N/A	#N/A	1831.44	2154.99	2025.09	1952.25	1990.94	-0.00382901	0.111535	-0.0343303	0.972614	0.999969
rab23	PREDICTED: ras-related protein Rab-23	ENSDARG00000004151.9	rab23	RAB23, member RAS oncogene family	3541.85	4171.69	4011.91	4229.23	3988.67	0.0950806	0.0974538	0.975648	0.329239	0.999969
bag2	PREDICTED: BAG family molecular chaperone regulator 2	ENSDARG00000035005.5	bag2	BCL2 associated athanogene 2	2007.08	1968.68	2050.6	1926.67	1988.26	0.000631228	0.101341	0.00622875	0.99503	0.999969
znf451	PREDICTED: E3 SUMO-protein ligase ZNF451	ENSDARG00000076939.5	znf451	zinc finger protein 451	2456.91	2319.2	2243.88	1894.2	2228.55	-0.206693	0.110169	-1.87615	0.0606341	0.999969
dst	PREDICTED: dystonin	ENSDARG00000101858.3	DST	dystonin	3701.43	3417.82	3547.83	3503.04	3542.53	-0.0136843	0.088095	-0.155336	0.876557	0.999969
LOC109632078	#N/A	#N/A	#N/A	#N/A	55.6928	46.096	33.359	67.896	50.7609	-0.00663223	0.540975	-0.0122598	0.990218	0.999969
LOC109630123	#N/A	#N/A	#N/A	#N/A	10.7102	8.64299	1.9623	10.824	8.03486	-0.597128	1.31078	-0.455552	0.648712	0.999969
bmp5	PREDICTED: bone morphogenetic protein 5	ENSDARG00000101701.3	bmp5	bone morphogenetic protein 5	5638.89	5545.92	5463.03	5600.93	5562.19	-0.015634	0.076832	-0.203484	0.838757	0.999969
hmgcll1	PREDICTED: 3-hydroxymethyl-3-methylglutaryl-CoA lyase, cytoplasmic	ENSDARG00000088740.3	hmgcll1	3-hydroxymethyl-3-methylglutaryl-CoA lyase-like 1	62.1189	53.7786	40.2271	22.632	44.6891	-0.881847	0.559094	-1.57728	0.114731	0.999969
gfral	PREDICTED: GDNF family receptor alpha-like	ENSDARG00000089709.3	gfral	GDNF family receptor alpha like	0	0	2.94344	3.936	1.71986	4.20462	3.04803	1.37945	0.167755	0.999969
hcrtr2	PREDICTED: orexin receptor type 2	ENSDARG00000023722.8	hcrtr2	hypocretin (orexin) receptor 2	2.14203	0.960333	1.9623	3.936	2.25016	0.934184	2.29157	0.407661	0.683522	0.999969
mlip	PREDICTED: muscular LMNA-interacting protein isoform X2	ENSDARG00000089920.3	mlip	muscular LMNA-interacting protein	538.721	471.523	521.971	546.12	519.584	0.081065	0.171364	0.473057	0.636172	0.999969
lrrc1	PREDICTED: leucine-rich repeat-containing protein 1	ENSDARG00000102684.2	lrrc1	leucine rich repeat containing 1	1369.83	1227.31	1236.25	1374.65	1302.01	0.00806938	0.123827	0.0651665	0.948041	0.999969
LOC109631224	PREDICTED: transcription elongation factor B polypeptide 3-like isoform X2	ENSDARG00000079957.4	eloal	elongin A, like	21.4203	14.405	15.6984	25.584	19.2769	0.207132	0.82192	0.25201	0.801033	0.999969
klhl31	PREDICTED: kelch-like protein 31	ENSDARG00000039066.8	klhl31	kelch-like family member 31	1174.9	1182.17	1238.21	1192.61	1196.97	0.0444182	0.118897	0.373584	0.708714	0.999969
gclc	PREDICTED: glutamate--cysteine ligase catalytic subunit	ENSDARG00000013095.9	gclc	glutamate-cysteine ligase, catalytic subunit	3051.32	2888.68	3209.33	3169.46	3079.7	0.103014	0.0891259	1.15582	0.247753	0.999969
elovl5	PREDICTED: elongation of very long chain fatty acids protein 5	ENSDARG00000004979.6	elovl5	ELOVL fatty acid elongase 5	24.6333	29.7703	23.5475	18.696	24.1618	-0.366051	0.722959	-0.506323	0.61263	0.999969
fbxo9	PREDICTED: F-box only protein 9 isoform X2	ENSDARG00000011055.11	fbxo9	F-box protein 9	3153.07	3149.89	2863.97	2843.76	3002.67	-0.143109	0.0878926	-1.62822	0.103478	0.999969
ick	PREDICTED: serine/threonine-protein kinase ICK isoform X1	ENSDARG00000059287.7	mak	male germ cell-associated kinase	1617.23	1638.33	1500.17	1587.19	1585.73	-0.0765922	0.10848	-0.706049	0.480157	0.999969
LOC109632542	PREDICTED: glutathione S-transferase A4-like	ENSDARG00000110669.1	gsta.1	glutathione S-transferase, alpha tandem duplicate 1	15971	17469.4	16658.9	16976.9	16769.1	0.00832258	0.0723394	0.115049	0.908406	0.999969
tmem14a	PREDICTED: transmembrane protein 14A	ENSDARG00000115332.1	ENSDARG00000115332.1	163080 description	1454.44	1449.14	1352.02	1517.33	1443.23	-0.017107	0.116154	-0.147279	0.882912	0.999969
agpat5	PREDICTED: 1-acyl-sn-glycerol-3-phosphate acyltransferase epsilon	ENSDARG00000063187.6	agpat5	1-acylglycerol-3-phosphate O-acyltransferase 5 (lysophosphatidic acid acyltransferase, epsilon)	1971.74	2520.87	2021.16	2398.01	2227.95	-0.024331	0.12905	-0.188539	0.850454	0.999969
angpt2	PREDICTED: angiopoietin-2	ENSDARG00000014946.10	angpt2a	angiopoietin 2a	29.9884	36.4926	20.6041	36.408	30.8733	-0.222904	0.659192	-0.338148	0.735252	0.999969
LOC109632555	#N/A	ENSDARG00000036038.10851	0	#N/A	28.9174	50.8976	47.0951	33.456	40.0915	0.0100331	0.590965	0.0169776	0.986455	0.999969
mcph1	PREDICTED: microcephalin	ENSDARG00000058372.8	mcph1	microcephalin 1	832.179	934.404	1028.24	1017.46	953.07	0.211033	0.133852	1.57661	0.114886	0.999969
LOC109632005	PREDICTED: neuropeptide Y receptor type 4-like	ENSDARG00000113787.1	npy4r	neuropeptide Y receptor Y4	0	0.960333	0	0	0.240083	-1.46565	4.99351	-0.293512	0.769131	0.999969
LOC109635431	PREDICTED: sphingomyelin synthase-related protein 1-like	ENSDARG00000074663.5	ENSDARG00000074663.5	162183 description	267.754	343.799	323.779	299.136	308.617	0.0252219	0.223501	0.112849	0.91015	0.999969
LOC109635440	PREDICTED: dual specificity protein phosphatase 13-like	ENSDARG00000092650.2	ENSDARG00000092650.2	ch211-223p8.8 description	4.28406	0	5.88689	0	2.54274	0.470078	2.60324	0.180574	0.856702	0.999969
LOC109635448	PREDICTED: dual specificity protein phosphatase 13-like	ENSDARG00000069529.6	ENSDARG00000069529.6	153981 description	33.2015	26.8893	29.4344	9.83999	24.8413	-0.61237	0.771934	-0.793293	0.427607	0.999969
LOC109633804	PREDICTED: dual specificity phosphatase DUPD1	ENSDARG00000061498.6	dusp13a	dual specificity phosphatase 13a	149.942	103.716	149.134	110.208	128.25	0.0340017	0.346368	0.0981664	0.9218	0.999969
LOC109633796	PREDICTED: adenosine kinase-like isoform X1	ENSDARG00000039429.8	adka	adenosine kinase a	1917.12	1889.93	2248.79	1992.6	2012.11	0.155929	0.105973	1.4714	0.141182	0.999969
LOC109630729	PREDICTED: AP-3 complex subunit mu-1-like	ENSDARG00000029928.9	ap3m1	adaptor related protein complex 3 subunit mu 1	1414.81	1350.23	1405	1402.2	1393.06	0.0220537	0.11287	0.195389	0.845088	0.999969
LOC109631695	PREDICTED: vinculin-like	ENSDARG00000044968.8	vcla	vinculin a	0	3.84133	1.9623	0	1.45091	-0.977108	3.26243	-0.299503	0.764556	0.999969
LOC109631675	PREDICTED: tissue-type plasminogen activator-like	ENSDARG00000075265.5	plaua	plasminogen activator, urokinase a	18.2073	34.572	20.6041	13.776	21.7898	-0.621546	0.788853	-0.787911	0.430749	0.999969
LOC109629542	PREDICTED: inhibitor of nuclear factor kappa-B kinase subunit alpha-like	ENSDARG00000011662.9	chuk	component of inhibitor of nuclear factor kappa B kinase complex	1345.19	1199.46	1170.51	1224.1	1234.81	-0.0871893	0.12293	-0.709261	0.478162	0.999969
LOC109635282	PREDICTED: erlin-1	ENSDARG00000021991.7	erlin1	ER lipid raft associated 1	2369.09	2367.22	2332.19	2296.65	2341.29	-0.0331058	0.0944347	-0.350568	0.725912	0.999969
spef1	PREDICTED: sperm flagellar protein 1	ENSDARG00000022007.9	ENSDARG00000022007.9	66426 description	29.9884	13.4447	27.4721	7.872	19.6943	-0.293444	0.892987	-0.328609	0.742451	0.999969
LOC109629841	PREDICTED: disintegrin and metalloproteinase domain-containing protein 8-like	ENSDARG00000001452.7	adam8a	ADAM metallopeptidase domain 8a	3975.61	4234.11	4326.86	4534.27	4267.71	0.109978	0.0844683	1.302	0.192917	0.999969
znf511	PREDICTED: zinc finger protein 511	ENSDARG00000000760.11	znf511	zinc finger protein 511	649.035	733.694	715.257	681.912	694.974	0.0143588	0.152011	0.0944592	0.924744	0.999969
LOC109629409	PREDICTED: homeobox protein MSX-2-like	ENSDARG00000015674.6	msx3	muscle segment homeobox 3	80.3261	58.5803	92.2279	48.216	69.8376	0.0176328	0.473778	0.0372174	0.970312	0.999969
LOC109631389	PREDICTED: uncharacterized protein LOC109631389	#N/A	0	#N/A	3.21305	0	9.81148	5.904	4.73213	2.3176	1.829	1.26714	0.205105	0.999969
fuom	PREDICTED: fucose mutarotase	ENSDARG00000039422.6	fuom	fucose mutarotase	215.274	200.71	237.438	194.832	212.063	0.0558549	0.257415	0.216984	0.828221	0.999969
echs1	PREDICTED: enoyl-CoA hydratase, mitochondrial	ENSDARG00000001578.7	echs1	enoyl CoA hydratase, short chain, 1, mitochondrial	3118.8	3269.93	3057.26	3193.08	3159.77	-0.031754	0.0891197	-0.356308	0.72161	0.999969
sprn	#N/A	#N/A	#N/A	#N/A	413.412	452.317	421.893	362.112	412.433	-0.143501	0.191375	-0.749844	0.453349	0.999969
mtg1	PREDICTED: mitochondrial ribosome-associated GTPase 1	ENSDARG00000069386.6	mtg1	mitochondrial ribosome-associated GTPase 1	1092.44	973.777	1096.92	1050.91	1053.51	0.0564464	0.129691	0.435238	0.66339	0.999969
paox	PREDICTED: peroxisomal N(1)-acetyl-spermine/spermidine oxidase	ENSDARG00000109596.1	ENSDARG00000109596.1	dkey-275b16.2 description	2151.67	2213.57	2072.18	2043.77	2120.3	-0.0849455	0.0977428	-0.869072	0.384808	0.999969
LOC109636235	#N/A	#N/A	#N/A	#N/A	55.6928	27.8496	52.982	54.12	47.6611	0.362709	0.55033	0.659076	0.509847	0.999969
rassf4	PREDICTED: ras association domain-containing protein 4	ENSDARG00000012460.9	rassf4a	Ras association domain family member 4a	1494.07	1543.25	1481.53	1479.94	1499.7	-0.0366341	0.109511	-0.334524	0.737984	0.999969
LOC109629332	PREDICTED: C-X-C motif chemokine 10-like	ENSDARG00000114454.1	CR762483.1	growth-regulated alpha protein-like	1246.66	1243.63	1172.47	1251.65	1228.6	-0.0388513	0.118911	-0.326726	0.743875	0.999969
tmem72	PREDICTED: transmembrane protein 72	ENSDARG00000069332.7	tmem72	transmembrane protein 72	516.229	590.605	509.216	575.64	547.922	-0.0296395	0.171233	-0.173095	0.862577	0.999969
cxcl12	PREDICTED: stromal cell-derived factor 1	ENSDARG00000037116.6	cxcl12a	chemokine (C-X-C motif) ligand 12a (stromal cell-derived factor 1)	4948.09	5494.06	5078.42	5439.55	5240.03	0.0102127	0.0867956	0.117664	0.906334	0.999969
ercc6	PREDICTED: DNA excision repair protein ERCC-6	ENSDARG00000075612.6	ercc6	excision repair cross-complementation group 6	3300.87	3424.55	3284.88	3416.45	3356.69	-0.00529903	0.0870931	-0.0608433	0.951484	0.999969
drgx	PREDICTED: dorsal root ganglia homeobox protein	ENSDARG00000069329.6	drgx	dorsal root ganglia homeobox	2.14203	1.92067	0	9.83999	3.47567	1.27693	2.13215	0.598894	0.549244	0.999969
LOC109635359	PREDICTED: titin homolog, partial	#N/A	0	#N/A	10.7102	15.3653	9.81148	9.83999	11.4317	-0.410199	1.04008	-0.394391	0.693292	0.999969
LOC109630735	PREDICTED: stress response protein NST1-like, partial	ENSDARG00000098379.2	C7H4orf54	si	8.56812	7.68266	0	9.83999	6.52269	-0.723654	1.59297	-0.454279	0.649628	0.999969
LOC109631704	PREDICTED: V-set and transmembrane domain-containing protein 4-like isoform X1	ENSDARG00000010154.10	vstm4a	V-set and transmembrane domain containing 4a	1.07102	1.92067	0.981148	1.968	1.48521	-0.024978	2.73516	-0.00913216	0.992714	0.999969
wdfy4	PREDICTED: WD repeat- and FYVE domain-containing protein 4	ENSDARG00000077009.5	wdfy4	WDFY family member 4	598.697	570.438	600.462	535.296	576.223	-0.0415117	0.163222	-0.254327	0.799243	0.999969
lrrc18	PREDICTED: leucine-rich repeat-containing protein 18	ENSDARG00000078790.5	lrrc18a	leucine rich repeat containing 18a	5.35508	0	0	1.968	1.83077	-1.43709	2.99379	-0.480025	0.63121	0.999969
LOC109634033	PREDICTED: putative ZDHHC-type palmitoyltransferase 6	ENSDARG00000075225.5	ENSDARG00000075225.5	ch211-223a10.1 description	1665.43	1452.02	1481.53	1341.19	1485.04	-0.142768	0.121025	-1.17966	0.238136	0.999969
LOC109632998	PREDICTED: rho GTPase-activating protein 22-like	ENSDARG00000076434.4	ARHGAP22	si	592.271	679.916	544.537	603.192	604.979	-0.149215	0.163934	-0.910215	0.362709	0.999969
LOC109633007	PREDICTED: mitogen-activated protein kinase 8-like isoform X1	ENSDARG00000009870.11	mapk8b	mitogen-activated protein kinase 8b	2816.77	3078.83	2915.97	2813.25	2906.21	-0.0415795	0.0937486	-0.443521	0.657389	0.999969
LOC109633041	PREDICTED: tyrosine-protein phosphatase non-receptor type 13-like	ENSDARG00000074119.5	frmpd2	FERM and PDZ domain containing 2	26.7754	24.0083	21.5852	11.808	21.0442	-0.604099	0.788939	-0.76571	0.443849	0.999969
LOC109630357	PREDICTED: growth/differentiation factor 10-like	ENSDARG00000095378.2	gdf10a	growth differentiation factor 10a	106.03	98.9143	102.039	95.448	100.608	-0.0530235	0.357871	-0.148163	0.882214	0.999969
LOC109632977	PREDICTED: PR domain zinc finger protein 8-like isoform X1	ENSDARG00000025017.7	prdm8	PR domain containing 8	6638.15	6532.18	6586.44	6864.38	6655.29	0.0304362	0.0751957	0.40476	0.685654	0.999969
LOC109632966	PREDICTED: anthrax toxin receptor 1-like	ENSDARG00000063612.6	antxr1c	ANTXR cell adhesion molecule 1c	10017.2	9359.4	9754.57	9671.73	9700.73	0.00380408	0.0732712	0.0519178	0.958594	0.999969
rrp12	PREDICTED: RRP12-like protein	ENSDARG00000022410.10	rrp12	ribosomal RNA processing 12 homolog	4270.14	4695.07	4432.82	4275.48	4418.38	-0.0421781	0.0863219	-0.488614	0.625115	0.999969
LOC109631641	PREDICTED: ubiquitin domain-containing protein 1-like isoform X1	ENSDARG00000079623.6	ubtd1b	ubiquitin domain containing 1b	16.0652	17.286	15.6984	11.808	15.2144	-0.278372	0.903212	-0.308202	0.757928	0.999969
LOC109635177	PREDICTED: probable palmitoyltransferase ZDHHC16 isoform X3	ENSDARG00000007808.8	zdhhc16a	zinc finger DHHC-type containing 16a	1037.81	1162	1123.41	1067.64	1097.72	-0.00627171	0.127976	-0.049007	0.960914	0.999969
mettl18	PREDICTED: histidine protein methyltransferase 1 homolog	ENSDARG00000074588.4	METTL18	si	873.948	780.75	770.201	781.296	801.549	-0.0923525	0.142629	-0.647501	0.517307	0.999969
sufu	PREDICTED: suppressor of fused homolog isoform X1	ENSDARG00000056801.9	sufu	suppressor of fused homolog (Drosophila)	5225.48	5822.5	5096.08	5256.53	5350.15	-0.0940162	0.0848653	-1.10783	0.267936	0.999969
LOC109634126	PREDICTED: probable E3 ubiquitin-protein ligase TRIM8	ENSDARG00000090512.4	trim8a	tripartite motif containing 8a	2440.84	2234.69	2092.79	2211.05	2244.84	-0.119207	0.100981	-1.18048	0.237808	0.999969
npm3	PREDICTED: nucleoplasmin-3	ENSDARG00000103594.2	npm3	nucleophosmin/nucleoplasmin, 3	2555.44	2580.41	2691.29	2505.26	2583.1	0.0169211	0.0944997	0.17906	0.857891	0.999969
mgea5	#N/A	#N/A	#N/A	#N/A	3524.71	3444.71	3540.96	3373.15	3470.88	-0.0114181	0.0863865	-0.132174	0.894847	0.999969
pprc1	PREDICTED: peroxisome proliferator-activated receptor gamma coactivator-related protein 1	ENSDARG00000090337.3	pprc1	PPARG related coactivator 1	3520.43	3921.04	3600.81	3765.77	3702.01	-0.0148843	0.0911372	-0.163318	0.870268	0.999969
LOC109632569	PREDICTED: LIM domain-binding protein 1-like isoform X4	ENSDARG00000103158.2	ldb1b	LIM-domain binding 1b	4327.97	4544.29	4573.13	4513.61	4489.75	0.0343225	0.0813343	0.421993	0.67303	0.999969
LOC109630160	PREDICTED: prominin-1-A-like	ENSDARG00000039406.9	prom2	prominin 2	4309.76	4448.26	4077.65	4026.53	4215.55	-0.11203	0.081538	-1.37396	0.169455	0.999969
hps6	PREDICTED: Hermansky-Pudlak syndrome 6 protein	#N/A	0	#N/A	1899.98	1821.75	1841.61	1846.97	1852.58	-0.0127295	0.102376	-0.124341	0.901045	0.999969
LOC109633946	#N/A	ENSDARG00000036038.10943	0	#N/A	19.2783	24.0083	1.9623	0.983999	11.5582	-3.87733	1.29541	-2.99312	0.00276137	0.999969
kcnip2	PREDICTED: Kv channel-interacting protein 2 isoform X4	ENSDARG00000075846.5	kcnip2	Kv channel interacting protein 2	347.009	380.292	378.723	382.776	372.2	0.0657395	0.19455	0.337905	0.735435	0.999969
LOC109633906	PREDICTED: cytochrome c oxidase assembly protein COX15 homolog	ENSDARG00000075933.4	cox15	cytochrome c oxidase assembly homolog 15 (yeast)	2278.05	2001.33	2314.53	2254.34	2212.06	0.0948966	0.104351	0.909401	0.363139	0.999969
cutc	PREDICTED: copper homeostasis protein cutC homolog	ENSDARG00000077306.4	cutc	cutC copper transporter homolog (E. coli)	438.045	407.181	443.479	439.848	432.138	0.0640444	0.181465	0.35293	0.724141	0.999969
abcc2	PREDICTED: canalicular multispecific organic anion transporter 1	ENSDARG00000116140.1	abcc2	ATP-binding cassette, sub-family C (CFTR/MRP), member 2	7.49711	1.92067	4.90574	7.872	5.54888	0.448951	1.52258	0.294861	0.7681	0.999969
LOC109630758	PREDICTED: neuromedin-U receptor 1-like	ENSDARG00000112950.1	ntsr1	neurotensin receptor 1 (high affinity)	8.56812	13.4447	10.7926	3.936	9.18535	-0.581943	1.19438	-0.487234	0.626093	0.999969
LOC109636610	PREDICTED: rho GTPase-activating protein 19-like	ENSDARG00000083189.5	arhgap19	Rho GTPase activating protein 19	3294.44	3230.56	3305.49	3480.41	3327.72	0.0566213	0.0873749	0.648026	0.516968	0.999969
slit1	PREDICTED: slit homolog 1 protein isoform X1	ENSDARG00000044954.8	slit1a	slit homolog 1a (Drosophila)	9212.87	9391.09	9414.11	9390.31	9352.1	0.0154271	0.0702379	0.21964	0.826151	0.999969
LOC109633426	PREDICTED: uncharacterized protein C10orf12-like isoform X1	ENSDARG00000094249.2	ENSDARG00000094249.2	fc17b08 description	1141.7	1233.07	1197.98	1340.21	1228.24	0.0956539	0.124411	0.768851	0.441982	0.999969
LOC109633439	PREDICTED: MORN repeat-containing protein 4-like	ENSDARG00000039062.7	morn4	MORN repeat containing 4	34.2725	48.0166	46.1139	59.04	46.8608	0.351373	0.532743	0.659555	0.509539	0.999969
LOC109629678	PREDICTED: lactosylceramide alpha-2,3-sialyltransferase-like isoform X1	ENSDARG00000039064.8	st3gal7	ST3 beta-galactoside alpha-2,3-sialyltransferase 7	9.63914	0.960333	9.81148	2.952	5.84074	0.278356	1.58374	0.175759	0.860484	0.999969
hps1	PREDICTED: Hermansky-Pudlak syndrome 1 protein	ENSDARG00000026170.10	hps1	HPS1 biogenesis of lysosomal organelles complex 3 subunit 1	1188.83	1091.9	1255.87	1366.78	1225.84	0.201926	0.12297	1.64207	0.100575	0.999969
hpse2	#N/A	#N/A	#N/A	#N/A	174.575	212.234	225.664	163.344	193.954	0.00718153	0.282951	0.0253808	0.979751	0.999969
pyroxd2	PREDICTED: pyridine nucleotide-disulfide oxidoreductase domain-containing protein 2	ENSDARG00000014101.12	pyroxd2	pyridine nucleotide-disulphide oxidoreductase domain 2	4.28406	0	0	1.968	1.56301	-1.11445	3.17793	-0.350685	0.725825	0.999969
LOC109635977	PREDICTED: stress-induced-phosphoprotein 1-like isoform X1	ENSDARG00000039082.9	ENSDARG00000039082.9	123010 description	5427.9	6021.29	5643.56	6241.51	5833.56	0.0537072	0.0882056	0.608886	0.5426	0.999969
LOC109629232	PREDICTED: lysyl oxidase homolog 4-like	ENSDARG00000025089.9	loxl4	lysyl oxidase-like 4	8.56812	11.524	12.7549	25.584	14.6078	0.929567	0.953448	0.974953	0.329583	0.999969
LOC109629238	PREDICTED: cartilage acidic protein 1-like	ENSDARG00000102517.2	crtac1b	cartilage acidic protein 1b	14.9942	13.4447	4.90574	12.792	11.5341	-0.683899	1.06767	-0.640555	0.521812	0.999969
LOC109629244	#N/A	ENSDARG00000036038.10615	0	#N/A	0	0	0	3.936	0.983999	3.39891	4.20875	0.807583	0.419331	0.999969
golga7b	PREDICTED: golgin subfamily A member 7B	ENSDARG00000036295.9	golga7ba	golgin A7 family, member Ba	8.56812	0	8.83033	0	4.34961	0.0521626	2.14698	0.0242958	0.980617	0.999969
sfrp5	PREDICTED: secreted frizzled-related protein 5	ENSDARG00000039041.7	sfrp5	secreted frizzled-related protein 5	14.9942	24.9686	20.6041	23.616	21.0457	0.142675	0.782081	0.18243	0.855245	0.999969
LOC109634734	PREDICTED: zinc finger matrin-type protein 4-like	ENSDARG00000074415.5	ENSDARG00000074415.5	171482 description	3.21305	0	6.86803	9.83999	4.98027	2.40686	1.79037	1.34434	0.178839	0.999969
LOC109634756	#N/A	ENSDARG00000036038.10999	0	#N/A	1.07102	1.92067	4.90574	8.856	4.18835	2.19335	1.80402	1.21581	0.224056	0.999969
avpi1	PREDICTED: arginine vasopressin-induced protein 1	ENSDARG00000096214.2	ENSDARG00000096214.2	ch211-197k17.3 description	1351.62	1271.48	1204.85	1197.53	1256.37	-0.12653	0.117779	-1.0743	0.282687	0.999969
marveld1	PREDICTED: MARVEL domain-containing protein 1	ENSDARG00000011724.8	marveld1	MARVEL domain containing 1	7421.06	8266.54	7630.38	8066.83	7846.2	0.000710005	0.0817063	0.00868972	0.993067	0.999969
LOC109630772	PREDICTED: phosphoglycerate mutase 1-like	ENSDARG00000014068.8	pgam1b	phosphoglycerate mutase 1b	6986.23	8037.02	7509.7	7705.7	7559.66	0.0181209	0.0851274	0.212868	0.83143	0.999969
LOC109635504	PREDICTED: SMC5-SMC6 complex localization factor protein 2-like isoform X1	ENSDARG00000003328.11	slf2	SMC5-SMC6 complex localization factor 2	1893.55	2270.23	2306.68	2367.5	2209.49	0.166234	0.110923	1.49864	0.133966	0.999969
LOC109635747	PREDICTED: WASH complex subunit FAM21-like isoform X1	ENSDARG00000116605.1	BX510912.1	WASH complex subunit 2C	2894.95	3021.21	3131.82	3638.83	3171.7	0.194503	0.0993235	1.95828	0.0501968	0.999969
zfand4	PREDICTED: AN1-type zinc finger protein 4	ENSDARG00000076703.5	zfand4	zinc finger, AN1-type domain 4	2331.6	2075.28	2126.15	2246.47	2194.87	-0.0108613	0.104217	-0.104217	0.916997	0.999969
2020-03-08	#N/A	#N/A	#N/A	#N/A	1.07102	1.92067	5.88689	1.968	2.71164	1.38653	2.14257	0.647134	0.517545	0.999969
alox5	PREDICTED: arachidonate 5-lipoxygenase	ENSDARG00000057273.6	alox5a	arachidonate 5-lipoxygenase a	8.56812	3.84133	5.88689	11.808	7.52608	0.517623	1.30605	0.396326	0.691865	0.999969
slc25a16	PREDICTED: graves disease carrier protein	ENSDARG00000057287.6	slc25a16	solute carrier family 25 member 16	1997.44	2240.46	2111.43	2298.62	2161.99	0.0570425	0.106275	0.536744	0.591445	0.999969
LOC109635625	PREDICTED: methylcytosine dioxygenase TET1-like	ENSDARG00000110764.1	tet1	tet methylcytosine dioxygenase 1	1132.06	1147.6	1175.41	1213.27	1167.09	0.0673257	0.119914	0.561452	0.57449	0.999969
LOC109634997	PREDICTED: eukaryotic translation initiation factor 4E-like	ENSDARG00000012274.12	eif4e1c	eukaryotic translation initiation factor 4E family member 1c	5624.97	5470.05	5932.02	5518.27	5636.33	0.0455401	0.0801372	0.568276	0.569848	0.999969
LOC109635005	PREDICTED: transmembrane protein 150A-like	ENSDARG00000057440.7	ENSDARG00000057440.7	dkey-228d14.5 description	11.7812	1.92067	11.7738	7.872	8.3369	0.529997	1.30248	0.406915	0.684071	0.999969
LOC109631430	PREDICTED: NFU1 iron-sulfur cluster scaffold homolog, mitochondrial-like	ENSDARG00000116214.1	ENSDARG00000116214.1	110319 description	555.857	437.912	586.726	460.512	510.252	0.0766788	0.194561	0.394113	0.693498	0.999969
ccar1	PREDICTED: cell division cycle and apoptosis regulator protein 1	ENSDARG00000074759.5	ccar1	cell division cycle and apoptosis regulator 1	3829.95	3669.43	3646.93	3588.65	3683.74	-0.0515308	0.0846964	-0.608418	0.54291	0.999969
stox1	PREDICTED: storkhead-box protein 1	ENSDARG00000062593.7	stox1	storkhead box 1	2034.93	2346.09	2046.67	2435.4	2215.77	0.032495	0.117138	0.277409	0.781466	0.999969
LOC109631739	PREDICTED: zinc finger protein 883-like	ENSDARG00000114808.1	ENSDARG00000114808.1	ch211-198a12.6 description	6013.75	6964.33	6594.29	7079.88	6663.06	0.0751396	0.0895164	0.839396	0.401247	0.999969
LOC109631754	PREDICTED: tripartite motif-containing protein 16-like	ENSDARG00000078254.5	ftr14l	finTRIM family, member 14-like	31.0594	18.2463	35.3213	19.68	26.0768	0.161077	0.727901	0.221289	0.824867	0.999969
LOC109631761	PREDICTED: transmembrane protein 150A-like	ENSDARG00000069795.7	ENSDARG00000069795.7	154058 description	1872.13	1915.86	2164.41	2159.88	2028.07	0.190925	0.0988923	1.93064	0.0535275	0.999969
LOC109636138	PREDICTED: S-adenosylmethionine synthase-like	ENSDARG00000115975.1	mat1a	methionine adenosyltransferase I, alpha	315.949	291.941	241.362	248.952	274.551	-0.30967	0.223004	-1.38863	0.164947	0.999969
LOC109633505	PREDICTED: redox-regulatory protein FAM213A-like isoform X2	ENSDARG00000057378.7	selenou1a	Danio rerio selenoprotein U 1a (selenou1a), transcript variant 2, mRNA.	879.303	881.585	765.295	855.096	845.32	-0.11999	0.139549	-0.859836	0.38988	0.999969
LOC109633498	PREDICTED: sideroflexin-1-like	ENSDARG00000057374.6	sfxn3	sideroflexin 3	6088.72	6321.87	6429.46	6669.55	6377.4	0.0777977	0.0763009	1.01962	0.30791	0.999969
LOC109630781	PREDICTED: PDZ domain-containing protein 7-like	ENSDARG00000076974.5	pdzd7a	PDZ domain containing 7a	25.7044	25.929	25.5098	12.792	22.4838	-0.430813	0.769114	-0.560142	0.575382	0.999969
LOC109634230	PREDICTED: leucine zipper putative tumor suppressor 2 homolog	ENSDARG00000074597.6	lzts2a	leucine zipper, putative tumor suppressor 2a	4718.89	4728.68	4731.09	4916.06	4773.68	0.0301518	0.0796064	0.378762	0.704865	0.999969
LOC109635602	PREDICTED: semaphorin-4G-like isoform X1	ENSDARG00000112196.1	BX004975.1	sema domain, immunoglobulin domain (Ig), transmembrane domain (TM) and short cytoplasmic domain, (semaphorin) 4Ga	2.14203	3.84133	2.94344	12.792	5.4297	1.3891	1.58482	0.876504	0.380756	0.999969
tp53bp2	PREDICTED: apoptosis-stimulating of p53 protein 2 isoform X4	ENSDARG00000110623.1	tp53bp2a	tumor protein p53 binding protein, 2a	4915.96	4870.81	5078.42	4982.97	4962.04	0.0399528	0.0782529	0.51056	0.609659	0.999969
xpo5	PREDICTED: exportin-5	ENSDARG00000098868.2	XPO5	si	2731.09	2848.35	2866.91	2844.74	2822.77	0.033638	0.0904169	0.372033	0.709869	0.999969
LOC109629955	PREDICTED: cystatin-like	ENSDARG00000074425.3	ENSDARG00000074425.3	busm1-57f23.1 description	4.28406	0	0	1.968	1.56301	-1.11445	3.17793	-0.350685	0.725825	0.999969
LOC109629867	PREDICTED: EGF-containing fibulin-like extracellular matrix protein 1 isoform X1	ENSDARG00000094324.2	efemp2a	EGF containing fibulin extracellular matrix protein 2a	9.63914	5.762	1.9623	1.968	4.83286	-1.96799	1.65063	-1.19227	0.233155	0.999969
mark1	PREDICTED: serine/threonine-protein kinase MARK1 isoform X1	ENSDARG00000026630.11	mark3b	MAP/microtubule affinity-regulating kinase 3b	1957.82	2152.11	1968.18	2094.93	2043.26	-0.016879	0.104542	-0.161458	0.871733	0.999969
LOC109630797	PREDICTED: leucine-rich glioma-inactivated protein 1-like	ENSDARG00000058421.7	lgi1b	leucine-rich, glioma inactivated 1b	330.944	438.872	330.647	385.728	371.548	-0.105134	0.214595	-0.489919	0.624191	0.999969
LOC109633491	PREDICTED: cone cGMP-specific 3\\',5\\'-cyclic phosphodiesterase subunit alpha\\'-like	ENSDARG00000100397.2	pde6c	phosphodiesterase 6C, cGMP-specific, cone, alpha prime	0	0	0	3.936	0.983999	3.39891	4.20875	0.807583	0.419331	0.999969
LOC109631825	PREDICTED: centrosomal protein of 55 kDa-like isoform X2	ENSDARG00000102349.2	cep55l	centrosomal protein 55 like	48.1957	60.501	49.0574	35.424	48.2945	-0.364825	0.523876	-0.696395	0.486181	0.999969
LOC109635995	PREDICTED: myoferlin-like	ENSDARG00000017128.10	myofl	myoferlin like	2499.75	2353.78	2498	2649.91	2500.36	0.0851707	0.0963021	0.884411	0.376474	0.999969
LOC109635922	#N/A	#N/A	#N/A	#N/A	2089.55	2420.04	2186.98	2370.45	2266.76	0.0147589	0.108217	0.136382	0.891519	0.999969
ogdhl	PREDICTED: 2-oxoglutarate dehydrogenase-like, mitochondrial	ENSDARG00000079249.5	ogdhl	oxoglutarate dehydrogenase like	436.974	377.411	342.421	411.312	392.029	-0.11094	0.200615	-0.552998	0.580265	0.999969
LOC109630314	PREDICTED: probable vesicular acetylcholine transporter-A	ENSDARG00000006356.6	slc18a3a	solute carrier family 18 member 3a	4.28406	0	0	0	1.07102	-3.56176	4.06993	-0.875142	0.381497	0.999969
LOC109629788	PREDICTED: RPE-retinal G protein-coupled receptor-like	ENSDARG00000054890.5	rgra	retinal G protein coupled receptor a	6.42609	1.92067	5.88689	13.776	7.00241	1.24643	1.39664	0.892444	0.372155	0.999969
LOC109630815	PREDICTED: leucine-rich repeat, immunoglobulin-like domain and transmembrane domain-containing protein 3	ENSDARG00000019179.10	lrit1a	leucine-rich repeat, immunoglobulin-like and transmembrane domains 1a	8.56812	3.84133	0	1.968	3.59436	-2.65455	2.09727	-1.26572	0.205614	0.999969
LOC109636556	PREDICTED: carbohydrate sulfotransferase 3-like	ENSDARG00000061070.9	chst3a	carbohydrate (chondroitin 6) sulfotransferase 3a	442.329	674.154	562.198	664.2	585.72	0.13396	0.202902	0.660224	0.50911	0.999969
LOC109636155	PREDICTED: paired box protein Pax-2a isoform X6	ENSDARG00000028148.10	pax2a	paired box 2a	3.21305	0	0.981148	0	1.04855	-1.70192	3.81825	-0.445733	0.65579	0.999969
cuedc2	PREDICTED: CUE domain-containing protein 2 isoform X1	ENSDARG00000039365.6	cuedc2	CUE domain containing 2	1964.24	2104.09	2116.34	2299.61	2121.07	0.118013	0.102945	1.14637	0.25164	0.999969
hif1an	PREDICTED: hypoxia-inducible factor 1-alpha inhibitor	ENSDARG00000031915.5	hif1an	hypoxia inducible factor 1 subunit alpha inhibitor	2195.58	2181.88	2066.3	2277.96	2180.43	-0.01097	0.101182	-0.108419	0.913663	0.999969
wnt8b	PREDICTED: protein Wnt-8b	ENSDARG00000006911.6	wnt8b	wingless-type MMTV integration site family, member 8b	6.42609	5.762	6.86803	5.904	6.24003	0.068316	1.38402	0.0493604	0.960632	0.999969
LOC109635169	PREDICTED: acyl-CoA desaturase-like	ENSDARG00000030265.9	scdb	stearoyl-CoA desaturase b	12986.1	13036.5	11869.9	12159.3	12512.9	-0.114981	0.0679847	-1.69128	0.0907839	0.999969
trmt2b	PREDICTED: tRNA (uracil(54)-C(5))-methyltransferase homolog	ENSDARG00000033967.7	trmt2b	tRNA methyltransferase 2 homolog B	529.081	524.342	452.309	518.568	506.075	-0.117697	0.172965	-0.68047	0.496207	0.999969
LOC109635270	PREDICTED: dnaJ homolog subfamily B member 12-like	ENSDARG00000039363.7	dnajb12a	DnaJ heat shock protein family (Hsp40) member B12a	3160.57	2678.37	3044.5	2804.4	2921.96	0.00289213	0.104984	0.0275483	0.978022	0.999969
LOC109635707	PREDICTED: DNA damage-inducible transcript 4 protein-like	ENSDARG00000037618.7	ddit4	DNA-damage-inducible transcript 4	272.038	284.258	244.306	234.192	258.698	-0.217588	0.228344	-0.952896	0.340643	0.999969
LOC109635690	PREDICTED: testican-2-like isoform X1	ENSDARG00000075393.5	spock2	SPARC (osteonectin), cwcv and kazal like domains proteoglycan 2	6.42609	4.80166	0	6.888	4.52894	-0.703949	1.83591	-0.383434	0.701398	0.999969
tysnd1	PREDICTED: peroxisomal leader peptide-processing protease	ENSDARG00000074895.5	tysnd1	trypsin domain containing 1	1257.37	1120.71	1121.45	1156.2	1163.93	-0.0617396	0.12502	-0.493836	0.621422	0.999969
LOC109629833	PREDICTED: GTP-binding protein SAR1b	ENSDARG00000033320.6	sar1ab	secretion associated, Ras related GTPase 1Ab	371.642	325.553	352.232	378.84	357.067	0.0692139	0.201347	0.343755	0.731031	0.999969
ppa1	#N/A	#N/A	#N/A	#N/A	8881.93	9199.99	8680.21	8951.44	8928.39	-0.036443	0.0721386	-0.50518	0.613433	0.999969
eif4ebp2	PREDICTED: eukaryotic translation initiation factor 4E-binding protein 2	ENSDARG00000031819.5	eif4ebp2	eukaryotic translation initiation factor 4E binding protein 2	5432.19	5568.01	5492.46	5625.53	5529.55	0.0153024	0.0771234	0.198414	0.842721	0.999969
rps24	PREDICTED: 40S ribosomal protein S24	ENSDARG00000039347.8	rps24	ribosomal protein S24	39735.7	34880.2	35489.1	36564.4	36667.4	-0.0503654	0.0759204	-0.663398	0.507076	0.999969
LOC109629363	PREDICTED: zinc finger MIZ domain-containing protein 1-like isoform X1	ENSDARG00000074502.6	zmiz1a	zinc finger, MIZ-type containing 1a	1514.42	1371.36	1448.17	1246.73	1395.17	-0.0983392	0.12444	-0.790252	0.429381	0.999969
LOC109633087	PREDICTED: peptidyl-prolyl cis-trans isomerase F, mitochondrial-like	ENSDARG00000007409.8	ppifa	peptidylprolyl isomerase Fa	12.8522	25.929	34.3402	28.536	25.4143	0.692021	0.731509	0.946019	0.344139	0.999969
LOC109633068	PREDICTED: zinc finger CCHC domain-containing protein 24-like isoform X2	ENSDARG00000078026.4	zcchc24	zinc finger, CCHC domain containing 24	5702.08	6446.71	6120.4	6389.11	6164.58	0.0419802	0.085432	0.491387	0.623153	0.999969
LOC109633051	PREDICTED: annexin A11-like isoform X1	ENSDARG00000077383.5	anxa11a	annexin A11a	18482.5	19541.8	18501.5	19177.2	18925.7	-0.0132268	0.068725	-0.192459	0.847382	0.999969
LOC109630820	PREDICTED: disks large homolog 5-like	ENSDARG00000074059.6	dlg5a	discs, large homolog 5a (Drosophila)	436.974	488.809	468.007	514.632	477.106	0.0853437	0.177963	0.479558	0.631542	0.999969
LOC109630827	PREDICTED: disks large homolog 5-like	ENSDARG00000074059.6	dlg5a	discs, large homolog 5a (Drosophila)	6009.47	6576.36	6621.77	6744.33	6487.98	0.086592	0.0798948	1.08382	0.278443	0.999969
LOC109634297	PREDICTED: calcium-activated potassium channel subunit alpha-1-like isoform X1	ENSDARG00000079840.6	kcnma1a	potassium large conductance calcium-activated channel, subfamily M, alpha member 1a	106.03	154.614	133.436	115.128	127.302	-0.0704982	0.339736	-0.207509	0.835612	0.999969
cunh10orf11	PREDICTED: leucine-rich repeat-containing protein C10orf11 homolog	ENSDARG00000057166.7	lrmda	leucine rich melanocyte differentiation associated	1627.94	1662.34	1841.61	1709.21	1710.27	0.109859	0.107066	1.02609	0.30485	0.999969
znf503	PREDICTED: zinc finger protein 503	ENSDARG00000018492.5	znf503	zinc finger protein 503	11.7812	2.881	17.6607	11.808	11.0327	1.01738	1.13187	0.898847	0.368734	0.999969
LOC109632502	PREDICTED: catechol O-methyltransferase domain-containing protein 1-like	ENSDARG00000078918.6	comtd1	catechol-O-methyltransferase domain containing 1	4.28406	4.80166	13.7361	0	5.70545	0.595834	1.72819	0.344774	0.730265	0.999969
LOC109632476	PREDICTED: neurofilament medium polypeptide-like	ENSDARG00000003146.10	ENSDARG00000003146.10	dkey-27m7.4 description	40.6986	21.1273	21.5852	37.392	30.2008	-0.0645266	0.688396	-0.0937347	0.92532	0.999969
LOC109632495	PREDICTED: voltage-dependent anion-selective channel protein 2	ENSDARG00000013623.10	vdac2	voltage-dependent anion channel 2	29526.8	32708.9	31816.7	33076.2	31782.1	0.0602629	0.0725091	0.831109	0.405912	0.999969
LOC109633549	PREDICTED: uncharacterized protein LOC109633549	ENSDARG00000078547.5	ENSDARG00000078547.5	ch211-264f5.2 description	31.0594	21.1273	32.3779	11.808	24.0932	-0.237933	0.779561	-0.305214	0.760204	0.999969
polh	PREDICTED: DNA polymerase eta	ENSDARG00000111719.1	polh	polymerase (DNA directed), eta	2025.29	1900.5	1966.22	2067.38	1989.85	0.0393376	0.102418	0.384089	0.700913	0.999969
gtpbp2	PREDICTED: GTP-binding protein 2	ENSDARG00000071059.7	gtpbp2b	GTP binding protein 2b	2115.25	2178.03	1923.05	2113.63	2082.49	-0.0890312	0.102583	-0.867896	0.385451	0.999969
trnal-cag	#N/A	#N/A	#N/A	#N/A	20.3493	25.929	15.6984	12.792	18.6922	-0.701146	0.82237	-0.852592	0.393886	0.999969
otor	PREDICTED: otoraplin isoform X1	ENSDARG00000052437.4	mia	MIA SH3 domain containing	2383.01	2365.3	2218.37	2193.33	2290	-0.106045	0.0950412	-1.11578	0.264515	0.999969
pcsk2	PREDICTED: neuroendocrine convertase 2	ENSDARG00000019451.11	pcsk2	proprotein convertase subtilisin/kexin type 2	4.28406	0	0	5.904	2.54701	0.473837	2.60185	0.182115	0.855492	0.999969
bfsp1	PREDICTED: filensin	ENSDARG00000074919.4	BFSP1	beaded filament structural protein 1	0	3.84133	2.94344	6.888	3.41819	1.33728	2.06663	0.647081	0.517579	0.999969
LOC109632175	PREDICTED: prokineticin receptor 2-like	ENSDARG00000111213.1	prokr1b	prokineticin receptor 1b	0	1.92067	0	0	0.480166	-2.41707	4.89779	-0.493503	0.621657	0.999969
plek	PREDICTED: pleckstrin	ENSDARG00000104325.3	plek	pleckstrin	2.14203	15.3653	23.5475	26.568	16.9057	1.50376	0.982931	1.52987	0.126049	0.999969
LOC109636652	PREDICTED: protocadherin-15-like	ENSDARG00000098257.2	pcdh15a	protocadherin-related 15a	380.21	381.252	398.346	433.944	398.438	0.128284	0.188603	0.680179	0.496391	0.999969
LOC109631720	PREDICTED: dickkopf-related protein 1-like	ENSDARG00000045219.7	dkk1b	dickkopf WNT signaling pathway inhibitor 1b	2.14203	1.92067	2.94344	1.968	2.24353	0.274645	2.24902	0.122118	0.902806	0.999969
LOC109632737	PREDICTED: cGMP-dependent protein kinase 1 isoform X2	ENSDARG00000031702.10	prkg1b	protein kinase cGMP-dependent 1b	1116	1259.96	1286.28	1355.95	1254.55	0.152692	0.123102	1.24037	0.214838	0.999969
sgms1	PREDICTED: phosphatidylcholine:ceramide cholinephosphotransferase 1 isoform X2	ENSDARG00000113069.1	ENSDARG00000113069.1	91976 description	1573.32	1503.88	1491.34	1544.88	1528.36	-0.0191433	0.1098	-0.174347	0.861593	0.999969
LOC109632753	PREDICTED: multiple inositol polyphosphate phosphatase 1-like isoform X2	ENSDARG00000116432.1	minpp1a	multiple inositol-polyphosphate phosphatase 1a	49.2667	37.453	43.1705	34.44	41.0825	-0.158404	0.562376	-0.281669	0.778197	0.999969
LOC109635483	PREDICTED: bifunctional 3\\'-phosphoadenosine 5\\'-phosphosulfate synthase 2-like	ENSDARG00000056600.6	papss2b	3'-phosphoadenosine 5'-phosphosulfate synthase 2b	8.56812	5.762	0	3.936	4.56653	-1.86329	1.82893	-1.01879	0.308303	0.999969
pten	PREDICTED: phosphatidylinositol 3,4,5-trisphosphate 3-phosphatase and dual-specificity protein phosphatase PTEN isoform X1	ENSDARG00000071018.7	ptena	phosphatase and tensin homolog A	7274.33	6800.12	7092.72	6729.57	6974.18	-0.0259497	0.0783427	-0.331234	0.740468	0.999969
LOC109631170	PREDICTED: tumor necrosis factor receptor superfamily member 6-like isoform X2	ENSDARG00000043586.7	fas	Fas cell surface death receptor	1615.09	1841.92	1583.57	1649.18	1672.44	-0.097256	0.113296	-0.858428	0.390656	0.999969
itprip	PREDICTED: inositol 1,4,5-trisphosphate receptor-interacting protein	ENSDARG00000015576.5	itprip	inositol 1,4,5-trisphosphate receptor interacting protein	383.423	364.926	364.987	338.496	362.958	-0.0889012	0.196652	-0.452074	0.651216	0.999969
gsto1	PREDICTED: glutathione S-transferase omega-1	ENSDARG00000022183.5	gsto1	glutathione S-transferase omega 1	3428.32	3501.37	3290.77	3334.77	3388.81	-0.0648228	0.0855086	-0.758085	0.4484	0.999969
cfap43	PREDICTED: cilia- and flagella-associated protein 43	ENSDARG00000001825.11	cfap43	cilia and flagella associated protein 43	891.084	784.592	849.674	797.04	830.597	-0.02453	0.143044	-0.171485	0.863842	0.999969
sfr1	PREDICTED: swi5-dependent recombination DNA repair protein 1 homolog	ENSDARG00000021974.10	sfr1	SWI5-dependent homologous recombination repair protein 1	58.9058	48.0166	34.3402	46.248	46.8777	-0.406825	0.52928	-0.768638	0.442108	0.999969
LOC109633707	#N/A	#N/A	#N/A	#N/A	440.187	425.427	367.93	435.912	417.364	-0.106656	0.190067	-0.561148	0.574697	0.999969
LOC109633725	PREDICTED: STE20-like serine/threonine-protein kinase	ENSDARG00000061525.7	slka	STE20-like kinase a	1565.82	1494.28	1483.5	1376.62	1480.05	-0.0973004	0.112931	-0.861588	0.388914	0.999969
LOC109630842	PREDICTED: STE20-like serine/threonine-protein kinase	ENSDARG00000061525.7	slka	STE20-like kinase a	1137.42	1208.1	1295.11	1295.93	1234.14	0.143325	0.118462	1.20988	0.226324	0.999969
sh3pxd2a	PREDICTED: SH3 and PX domain-containing protein 2A isoform X1	ENSDARG00000060148.7	sh3pxd2aa	SH3 and PX domains 2Aa	253.831	289.06	243.325	258.792	261.252	-0.113399	0.230569	-0.49182	0.622846	0.999969
LOC109630848	PREDICTED: VPS10 domain-containing receptor SorCS3-like	ENSDARG00000077349.5	sorcs3b	sortilin related VPS10 domain containing receptor 3b	4.28406	1.92067	5.88689	9.83999	5.4829	1.34978	1.53091	0.881683	0.377948	0.999969
LOC109631102	PREDICTED: VPS10 domain-containing receptor SorCS1-like	ENSDARG00000103535.2	FO818719.1	zmp	13.9232	16.3257	16.6795	9.83999	14.1921	-0.190719	0.943615	-0.202115	0.839827	0.999969
LOC109630853	PREDICTED: gamma-adducin-like	ENSDARG00000040874.9	add3a	adducin 3 (gamma) a	7.49711	1.92067	0	3.936	3.33844	-1.25409	2.1179	-0.592139	0.553757	0.999969
LOC109633403	PREDICTED: max-interacting protein 1-like	ENSDARG00000040884.7	mxi1	max interactor 1, dimerization protein	28.9174	21.1273	17.6607	41.328	27.2583	0.23905	0.72501	0.32972	0.741612	0.999969
smndc1	PREDICTED: survival of motor neuron-related-splicing factor 30	ENSDARG00000117084.1	smndc1	survival motor neuron domain containing 1	4547.53	4685.46	4559.39	4598.23	4597.65	-0.0119101	0.0798786	-0.149102	0.881473	0.999969
bnip3	PREDICTED: BCL2/adenovirus E1B 19 kDa protein-interacting protein 3	ENSDARG00000099961.2	bnip3	BCL2 interacting protein 3	3971.32	3672.31	3589.04	3709.68	3735.59	-0.0663965	0.0874851	-0.758946	0.447885	0.999969
ppp2r2d	PREDICTED: serine/threonine-protein phosphatase 2A 55 kDa regulatory subunit B delta isoform	ENSDARG00000102009.2	ppp2r2d	protein phosphatase 2, regulatory subunit B, delta	5408.63	5923.33	5777.98	6047.66	5789.4	0.0613231	0.0824567	0.743701	0.457058	0.999969
ebf3	PREDICTED: transcription factor COE3 isoform X1	ENSDARG00000100244.3	ebf3a	EBF transcription factor 3a	12536.2	14407.9	13846.9	14693.1	13871	0.0828886	0.0821463	1.00904	0.312957	0.999969
mgmt	PREDICTED: methylated-DNA--protein-cysteine methyltransferase isoform X2	ENSDARG00000043275.6	mgmt	O-6-methylguanine-DNA methyltransferase	92.1073	88.3506	124.606	111.192	104.064	0.386204	0.353493	1.09254	0.274597	0.999969
LOC109629757	PREDICTED: receptor-type tyrosine-protein phosphatase epsilon-like isoform X1	ENSDARG00000021151.11	ptpreb	protein tyrosine phosphatase receptor type Eb	101.746	134.447	88.3033	88.56	103.264	-0.418841	0.362672	-1.15488	0.248141	0.999969
LOC109631300	PREDICTED: uncharacterized protein LOC109631300 isoform X1	ENSDARG00000074779.5	alms1	ALMS1 centrosome and basal body associated protein	0	0	9.81148	0	2.45287	4.71694	2.9996	1.57252	0.11583	0.999969
LOC109630857	PREDICTED: disintegrin and metalloproteinase domain-containing protein 12-like	ENSDARG00000079068.5	adam12	ADAM metallopeptidase domain 12	32.1305	35.5323	55.9254	46.248	42.459	0.593826	0.549672	1.08033	0.279996	0.999969
LOC109631245	PREDICTED: putative pre-mRNA-splicing factor ATP-dependent RNA helicase DHX32	ENSDARG00000079029.5	dhx32b	DEAH (Asp-Glu-Ala-His) box polypeptide 32b	0	0	1.9623	0	0.490574	2.39505	4.89241	0.489543	0.624457	0.999969
edrf1	PREDICTED: erythroid differentiation-related factor 1 isoform X2	ENSDARG00000109944.1	edrf1	erythroid differentiation regulatory factor 1	2398	2416.2	2380.26	2351.76	2386.56	-0.0248672	0.0938791	-0.264886	0.791097	0.999969
LOC109635591	PREDICTED: autophagy-related protein 16-1-like isoform X1	ENSDARG00000094899.2	ENSDARG00000094899.2	ch1073-143l10.2 description	113.528	121.962	149.134	146.616	132.81	0.328213	0.31315	1.0481	0.294591	0.999969
tex36	PREDICTED: testis-expressed sequence 36 protein	ENSDARG00000097920.3	tex36	testis expressed 36	0	1.92067	3.92459	0	1.46131	1.01591	3.25794	0.311826	0.755173	0.999969
LOC109634683	#N/A	ENSDARG00000036038.10990	0	#N/A	3.21305	14.405	9.81148	3.936	7.84138	-0.364515	1.3359	-0.272861	0.78496	0.999969
LOC109634656	PREDICTED: C-terminal-binding protein 2-like isoform X2	ENSDARG00000044062.9	ctbp2a	C-terminal binding protein 2a	1425.52	1600.87	1450.14	1434.67	1477.8	-0.0696024	0.115386	-0.603212	0.546368	0.999969
LOC109635796	PREDICTED: ubiquitin thioesterase Zranb1-like	ENSDARG00000063190.5	zranb1b	zinc finger, RAN-binding domain containing 1b	1378.4	1483.71	1431.49	1338.24	1407.96	-0.0476432	0.115715	-0.411729	0.680538	0.999969
fam175b	PREDICTED: BRISC complex subunit Abro1 isoform X2	ENSDARG00000098907.2	abraxas2	abraxas 2, BRISC complex subunit	2545.8	2737.91	2757.02	2843.76	2721.12	0.0838151	0.0937289	0.894229	0.371199	0.999969
mettl10	PREDICTED: protein-lysine N-methyltransferase METTL10	ENSDARG00000102144.2	eef1akmt2	EEF1A lysine methyltransferase 2	1706.13	1743.96	1627.72	1494.7	1643.13	-0.144049	0.109165	-1.31955	0.186984	0.999969
LOC109636260	PREDICTED: protein FAM53B-like	ENSDARG00000016156.10	fam53b	family with sequence similarity 53 member B	672.597	522.421	549.443	552.024	574.121	-0.116474	0.175907	-0.662132	0.507887	0.999969
nkx1-2	PREDICTED: NK1 transcription factor-related protein 2	ENSDARG00000006350.10	nkx1.2la	NK1 transcription factor related 2-like,a	0	6.72233	0	1.968	2.17258	-1.77959	2.80517	-0.634397	0.525821	0.999969
LOC109630365	PREDICTED: carbohydrate sulfotransferase 15-like	ENSDARG00000074527.5	chst15	carbohydrate (N-acetylgalactosamine 4-sulfate 6-O) sulfotransferase 15	106.03	162.296	139.323	206.64	153.572	0.36432	0.335445	1.08608	0.277444	0.999969
LOC109630862	PREDICTED: G-protein coupled receptor 26-like	ENSDARG00000116243.1	gpr26	G protein-coupled receptor 26	91.0363	59.5406	46.1139	51.168	61.9647	-0.628133	0.472028	-1.33071	0.183284	0.999969
hmx2	PREDICTED: homeobox protein HMX2	ENSDARG00000115364.1	hmx2	H6 family homeobox 2	2.14203	3.84133	1.9623	5.904	3.46241	0.390207	1.87284	0.20835	0.834956	0.999969
LOC109630064	PREDICTED: homeobox protein HMX3-A	ENSDARG00000115051.1	hmx3a	H6 family homeobox 3a	44.9826	60.501	55.9254	63.96	56.3422	0.182658	0.482876	0.378271	0.705229	0.999969
LOC109633347	PREDICTED: zinc finger protein Pegasus-like	ENSDARG00000116693.1	ikzf5	IKAROS family zinc finger 5	584.774	516.659	523.933	516.6	535.491	-0.0813966	0.168195	-0.483942	0.628427	0.999969
LOC109633323	PREDICTED: deleted in malignant brain tumors 1 protein-like isoform X2	ENSDARG00000089050.4	cuzd1.1	CUB and zona pellucida-like domains 1, tandem duplicate 1	410.199	361.085	327.703	310.944	352.483	-0.271552	0.20185	-1.34532	0.178521	0.999969
LOC109633337	PREDICTED: angiotensinogen-like	ENSDARG00000016412.5	agt	angiotensinogen	1154.55	1239.79	1229.38	1116.84	1185.14	-0.0296017	0.124296	-0.238154	0.811762	0.999969
cog2	PREDICTED: conserved oligomeric Golgi complex subunit 2	ENSDARG00000004037.7	cog2	component of oligomeric golgi complex 2	2014.58	1799.66	1786.67	1721.02	1830.48	-0.120455	0.108437	-1.11082	0.266645	0.999969
pgbd5	PREDICTED: piggyBac transposable element-derived protein 5	ENSDARG00000011042.8	pgbd5	piggyBac transposable element derived 5	17.1362	7.68266	33.359	10.824	17.2505	0.837752	0.938062	0.893067	0.371821	0.999969
LOC109636662	#N/A	ENSDARG00000036038.11130	0	#N/A	17.1362	5.762	33.359	10.824	16.7703	0.955735	0.969256	0.98605	0.324109	0.999969
LOC109629811	PREDICTED: Krueppel-like factor 5	ENSDARG00000015506.11	pibf1	progesterone immunomodulatory binding factor 1	178.86	128.685	153.059	105.288	141.473	-0.249845	0.335497	-0.744703	0.456451	0.999969
LOC109630869	PREDICTED: dachshund homolog 1-like	ENSDARG00000069440.5	dachd	dachshund d	266.683	211.273	249.211	184.992	228.04	-0.137314	0.26535	-0.517483	0.604819	0.999969
ubac2	PREDICTED: ubiquitin-associated domain-containing protein 2	ENSDARG00000093065.3	ubac2	UBA domain containing 2	2645.41	2919.41	2944.42	2881.15	2847.6	0.0657407	0.0946933	0.694249	0.487526	0.999969
LOC109633137	PREDICTED: ankyrin-3-like isoform X1	ENSDARG00000061736.7	ank3a	ankyrin 3a	193.854	218.956	159.927	193.848	191.646	-0.22335	0.270505	-0.82568	0.408985	0.999969
ccdc6	PREDICTED: coiled-coil domain-containing protein 6	ENSDARG00000112924.1	ccdc6a	coiled-coil domain containing 6a	5868.09	5216.53	5945.75	5991.57	5755.49	0.107166	0.0845786	1.26706	0.205134	0.999969
slc16a9	PREDICTED: monocarboxylate transporter 9	ENSDARG00000013926.13	slc16a9a	solute carrier family 16 member 9a	533.365	532.024	526.876	571.704	540.992	0.0442613	0.165088	0.268107	0.788617	0.999969
LOC109636309	PREDICTED: protein FAM13A-like	ENSDARG00000075564.5	fam13a	family with sequence similarity 13 member A	341.654	250.647	326.722	263.712	295.684	-0.00303551	0.240405	-0.0126267	0.989926	0.999969
phyhipl	PREDICTED: phytanoyl-CoA hydroxylase-interacting protein-like	ENSDARG00000070498.7	phyhiplb	phytanoyl-CoA 2-hydroxylase interacting protein-like b	182.073	151.733	192.305	171.216	174.331	0.124184	0.281348	0.441389	0.658931	0.999969
bicc1	PREDICTED: protein bicaudal C homolog 1 isoform X2	ENSDARG00000070497.7	bicc1b	BicC family RNA binding protein 1b	7896.59	8004.37	8108.2	7799.18	7952.09	0.000557493	0.0729354	0.00764365	0.993901	0.999969
LOC109635107	PREDICTED: ubiquitin-conjugating enzyme E2 D4-like isoform X1	ENSDARG00000015057.8	ube2d4	ubiquitin-conjugating enzyme E2D 4 (putative)	4274.42	4295.57	4483.84	4475.23	4382.27	0.0640416	0.0800706	0.799814	0.423819	0.999969
rgs7	PREDICTED: regulator of G-protein signaling 7	ENSDARG00000016584.11	rgs7a	regulator of G protein signaling 7a	24.6333	36.4926	9.81148	14.76	21.4244	-1.31672	0.792176	-1.66216	0.0964812	0.999969
grem2	PREDICTED: gremlin-2	ENSDARG00000103092.2	grem2b	gremlin 2, DAN family BMP antagonist b	525.868	520.5	542.575	515.616	526.14	0.0162745	0.165932	0.0980794	0.921869	0.999969
LOC109632616	PREDICTED: formin-2-like	ENSDARG00000023318.9	fmn2a	formin 2a	29.9884	19.2067	23.5475	27.552	25.0737	0.0576418	0.717133	0.0803782	0.935936	0.999969
LOC109632623	PREDICTED: muscarinic acetylcholine receptor M3-like	ENSDARG00000071091.6	chrm3a	cholinergic receptor, muscarinic 3a	315.949	404.3	378.723	376.872	368.961	0.0677988	0.206537	0.328265	0.742711	0.999969
LOC109632650	PREDICTED: ryanodine receptor 2-like	ENSDARG00000003706.10	ryr2b	ryanodine receptor 2b (cardiac)	1283.08	1162.96	1132.24	1089.29	1166.89	-0.138451	0.123817	-1.11818	0.263488	0.999969
LOC109635778	PREDICTED: alpha-actinin-2 isoform X2	ENSDARG00000111435.1	actn2b	actinin, alpha 2b	13.9232	11.524	7.84918	0	8.32409	-1.69574	1.43027	-1.1856	0.23578	0.999969
LOC109635790	PREDICTED: uncharacterized protein LOC109635790	#N/A	0	#N/A	0	0	5.88689	0	1.47172	3.97997	3.59377	1.10746	0.268094	0.999969
p4ha1	PREDICTED: prolyl 4-hydroxylase subunit alpha-1 isoform X2	ENSDARG00000112774.1	p4ha1b	prolyl 4-hydroxylase, alpha polypeptide I b	6843.79	7478.11	7067.21	7212.72	7150.45	-0.0044012	0.0786898	-0.0559311	0.955397	0.999969
LOC109632181	PREDICTED: probable rhodanese domain-containing dual specificity protein phosphatase	ENSDARG00000026338.6	styxl1	serine/threonine/tyrosine interacting-like 1	6.42609	5.762	3.92459	3.936	5.01217	-0.63211	1.54287	-0.409698	0.682027	0.999969
LOC109636434	PREDICTED: uncharacterized protein LOC109636434	ENSDARG00000097693.3	ENSDARG00000097693.3	ch211-248a14.8 description	24.6333	25.929	36.3025	27.552	28.6042	0.336396	0.666036	0.505072	0.613508	0.999969
ecd	PREDICTED: protein ecdysoneless homolog	ENSDARG00000022944.8	ecd	ecdysoneless homolog (Drosophila)	692.947	608.851	672.086	624.84	649.681	-0.00473481	0.157427	-0.0300763	0.976006	0.999969
fam149b1	PREDICTED: protein FAM149B1 isoform X1	ENSDARG00000061215.8	fam149b1	family with sequence similarity 149 member B1	862.167	857.577	940.921	799.992	865.164	0.0176943	0.142896	0.123826	0.901453	0.999969
dnajc9	#N/A	#N/A	#N/A	#N/A	2605.78	2278.87	2484.27	2293.7	2415.65	-0.0314391	0.105138	-0.299028	0.764919	0.999969
LOC109631569	PREDICTED: protein NDNF-like	ENSDARG00000076462.5	ndnfl	neuron-derived neurotrophic factor , like	0	7.68266	1.9623	0.983999	2.65724	-1.39068	2.38496	-0.583103	0.559824	0.999969
LOC109632206	PREDICTED: SPARC-like protein 1	ENSDARG00000097063.2	sparcl2	SPARC-like 2	44.9826	19.2067	19.623	19.68	25.8731	-0.703748	0.740348	-0.950564	0.341826	0.999969
LOC109636778	PREDICTED: serine-rich coiled-coil domain-containing protein 2-like	ENSDARG00000087749.4	ccser2a	coiled-coil serine-rich protein 2a	3738.91	4121.75	4394.56	4657.27	4228.12	0.203294	0.0884398	2.29866	0.021524	0.999969
grid1	PREDICTED: glutamate receptor ionotropic, delta-1	ENSDARG00000074583.4	grid1a	glutamate receptor, ionotropic, delta 1a	10.7102	20.167	13.7361	17.712	15.5813	0.0224433	0.910064	0.0246613	0.980325	0.999969
wapl	PREDICTED: wings apart-like protein homolog	ENSDARG00000044144.9	wapla	WAPL cohesin release factor a	2971	3020.25	3127.9	3494.18	3153.33	0.14437	0.0937709	1.5396	0.123657	0.999969
htra1	PREDICTED: serine protease HTRA1	ENSDARG00000032831.6	htra1a	HtrA serine peptidase 1a	10.7102	22.0877	3.92459	2.952	9.9186	-2.25661	1.20387	-1.87446	0.0608666	0.999969
plekha1	PREDICTED: pleckstrin homology domain-containing family A member 1 isoform X1	ENSDARG00000030064.7	plekha1a	pleckstrin homology domain containing, family A (phosphoinositide binding specific) member 1a	2405.5	2486.3	2442.08	2562.33	2474.05	0.0327051	0.0946523	0.345529	0.729697	0.999969
phactr2	PREDICTED: phosphatase and actin regulator 2 isoform X2	ENSDARG00000027172.10	phactr2	phosphatase and actin regulator 2	2312.32	2443.09	2537.25	2712.89	2501.39	0.142574	0.0965141	1.47724	0.139612	0.999969
sf3b5	PREDICTED: splicing factor 3B subunit 5	ENSDARG00000016855.6	sf3b5	splicing factor 3b, subunit 5	5597.12	5433.56	5528.77	5462.18	5505.41	-0.00513083	0.0770735	-0.0665707	0.946923	0.999969
LOC109629903	PREDICTED: delta-type opioid receptor-like	ENSDARG00000039434.3	oprm1	opioid receptor, mu 1	3.21305	0.960333	0.981148	0	1.28863	-2.0823	3.25884	-0.63897	0.522843	0.999969
LOC109635683	PREDICTED: regulator of G-protein signaling 17-like	ENSDARG00000039435.6	rgs17	regulator of G protein signaling 17	1656.86	1715.15	1730.74	1914.86	1754.41	0.112395	0.108638	1.03458	0.300865	0.999969
pcnx2	#N/A	#N/A	#N/A	#N/A	62.1189	83.5489	63.7746	88.56	74.5006	0.0627337	0.432747	0.144966	0.884737	0.999969
map3k21	PREDICTED: mitogen-activated protein kinase kinase kinase MLK4	ENSDARG00000079473.5	map3k21	mitogen-activated protein kinase kinase kinase 21	276.322	305.386	289.439	318.816	297.491	0.0637656	0.217328	0.293408	0.76921	0.999969
LOC109632154	PREDICTED: interleukin-22 receptor subunit alpha-2-like	ENSDARG00000039439.7	il22ra2	interleukin 22 receptor, alpha 2	8.56812	0	18.6418	3.936	7.78648	1.41342	1.54627	0.914086	0.360672	0.999969
LOC109630900	PREDICTED: uncharacterized protein LOC109630900, partial	ENSDARG00000074488.5	ifngr1l	interferon gamma receptor 1-like	9074.71	9811.72	9318.94	9939.38	9536.19	0.0280145	0.077252	0.362638	0.716876	0.999969
LOC109631786	PREDICTED: uncharacterized protein LOC109631786	ENSDARG00000095184.2	ENSDARG00000095184.2	ch73-52p7.1 description	6886.63	8144.58	7199.66	7881.84	7528.18	0.00460123	0.09284	0.0495609	0.960472	0.999969
olig3	PREDICTED: oligodendrocyte transcription factor 3	ENSDARG00000074253.6	olig3	oligodendrocyte transcription factor 3	0	0	3.92459	3.936	1.96515	4.39699	2.89751	1.51751	0.129139	0.999969
LOC109632866	PREDICTED: atlastin-2-like	ENSDARG00000113487.1	atl2	atlastin GTPase 2	4587.16	4924.59	4726.19	4854.07	4773	0.0101706	0.082382	0.123456	0.901746	0.999969
slc29a1	#N/A	#N/A	#N/A	#N/A	14220.9	16282.4	14817.3	15580.6	15225.3	-0.00510993	0.0805756	-0.0634178	0.949434	0.999969
LOC109631944	PREDICTED: zinc finger protein 184-like isoform X1	ENSDARG00000094903.4	ENSDARG00000094903.4	ch211-231i17.4 description	511.945	508.976	484.687	538.248	510.964	0.00285956	0.170296	0.0167917	0.986603	0.999969
LOC109631934	PREDICTED: adenylosuccinate synthetase isozyme 2	ENSDARG00000002071.7	adss2	adenylosuccinate synthase 2	1259.51	1342.55	1279.42	1307.74	1297.3	-0.00858991	0.116744	-0.0735793	0.941345	0.999969
zbtb18	PREDICTED: zinc finger and BTB domain-containing protein 18 isoform X2	ENSDARG00000028228.9	zbtb18	zinc finger and BTB domain containing 18	828.966	691.44	758.427	679.944	739.694	-0.0791972	0.156438	-0.506255	0.612678	0.999969
LOC109630907	PREDICTED: RAC-gamma serine/threonine-protein kinase	ENSDARG00000104810.2	akt3a	v-akt murine thymoma viral oncogene homolog 3a	43.9116	45.1356	49.0574	49.2	46.8262	0.141806	0.518224	0.273638	0.784363	0.999969
trnav-cac	#N/A	#N/A	#N/A	#N/A	3.21305	9.60333	4.90574	7.872	6.39853	-0.0108782	1.40998	-0.00771518	0.993844	0.999969
LOC109632196	#N/A	ENSDARG00000036038.10817	0	#N/A	0	3.84133	0	0	0.960333	-3.41481	4.24738	-0.80398	0.421408	0.999969
tnfaip3	PREDICTED: tumor necrosis factor alpha-induced protein 3	ENSDARG00000027777.10	tnfaip3	tumor necrosis factor, alpha-induced protein 3	1034.6	967.055	951.713	1087.32	1010.17	0.0269862	0.134149	0.201166	0.840569	0.999969
LOC109631491	PREDICTED: transmembrane protein 26-like	ENSDARG00000077979.4	tmem26a	transmembrane protein 26a	35.3435	80.6679	40.2271	71.832	57.0176	-0.0537745	0.549334	-0.0978905	0.922019	0.999969
arid5b	PREDICTED: AT-rich interactive domain-containing protein 5B	ENSDARG00000037196.8	arid5b	AT-rich interaction domain 5B	5162.29	5034.06	5367.86	5014.46	5144.67	0.0261419	0.0809529	0.322928	0.74675	0.999969
LOC109632249	PREDICTED: rhotekin-2-like isoform X2	ENSDARG00000053558.7	rtkn2a	rhotekin 2a	1905.34	2183.8	2053.54	2374.39	2129.27	0.114406	0.114312	1.00083	0.316911	0.999969
cep170	PREDICTED: centrosomal protein of 170 kDa isoform X1	ENSDARG00000006128.13	cep170aa	centrosomal protein 170Aa	5865.95	6300.74	5763.26	5786.9	5929.21	-0.075181	0.0788773	-0.953139	0.34052	0.999969
hint1	PREDICTED: histidine triad nucleotide-binding protein 1	ENSDARG00000110789.1	hint1	histidine triad nucleotide binding protein 1	2172.02	2159.79	2014.3	1694.45	2010.14	-0.224005	0.112027	-1.99957	0.0455469	0.999969
lyrm7	PREDICTED: complex III assembly factor LYRM7	ENSDARG00000114632.1	lyrm7	LYR motif containing 7	460.536	528.183	420.912	545.136	488.692	-0.0341263	0.1911	-0.178578	0.858269	0.999969
dync2li1	PREDICTED: cytoplasmic dynein 2 light intermediate chain 1	ENSDARG00000111924.1	dync2li1	dynein, cytoplasmic 2, light intermediate chain 1	657.603	756.742	676.011	652.392	685.687	-0.0911334	0.153924	-0.592065	0.553807	0.999969
abcg5	PREDICTED: ATP-binding cassette sub-family G member 5	ENSDARG00000115809.1	abcg5	ATP-binding cassette, sub-family G (WHITE), member 5	0	1.92067	0.981148	1.968	1.21745	0.602736	3.21592	0.187423	0.851329	0.999969
abcg8	PREDICTED: ATP-binding cassette sub-family G member 8	ENSDARG00000063059.9	abcg8	ATP-binding cassette, sub-family G (WHITE), member 8	1.07102	0	0.981148	3.936	1.49704	2.24083	3.08346	0.726727	0.467393	0.999969
LOC109636592	PREDICTED: leucine-rich PPR motif-containing protein, mitochondrial-like	ENSDARG00000043970.9	lrpprc	leucine-rich pentatricopeptide repeat containing	1425.52	1802.54	1611.04	1380.55	1554.92	-0.110398	0.135498	-0.814759	0.41521	0.999969
lrpprc	PREDICTED: leucine-rich PPR motif-containing protein, mitochondrial	ENSDARG00000043970.9	lrpprc	leucine-rich pentatricopeptide repeat containing	3173.42	3143.17	3095.52	3467.61	3219.93	0.0552603	0.0935311	0.590822	0.554639	0.999969
znhit2	PREDICTED: zinc finger HIT domain-containing protein 2	ENSDARG00000110030.1	ENSDARG00000110030.1	#N/A	781.841	606.93	659.331	651.408	674.878	-0.082337	0.166485	-0.494562	0.620909	0.999969
LOC109632201	#N/A	ENSDARG00000036038.10819	0	#N/A	11.7812	13.4447	8.83033	7.872	10.482	-0.595592	1.08237	-0.550269	0.582135	0.999969
ppm1b	PREDICTED: protein phosphatase 1B	ENSDARG00000011496.9	ppm1bb	protein phosphatase, Mg2+/Mn2+ dependent, 1Bb	1951.39	1890.9	2005.47	2252.37	2025.03	0.148268	0.105615	1.40386	0.16036	0.999969
slc3a1	PREDICTED: neutral and basic amino acid transport protein rBAT	ENSDARG00000115160.1	CT030019.1	solute carrier family 3 member 1	2263.05	2469.02	2235.05	2559.38	2381.63	0.0186087	0.106175	0.175264	0.860872	0.999969
prepl	PREDICTED: prolyl endopeptidase-like isoform X1	ENSDARG00000017853.9	prepl	prolyl endopeptidase like	777.557	866.22	814.353	934.8	848.232	0.0891111	0.145217	0.613641	0.539453	0.999969
LOC109636405	PREDICTED: calmodulin-lysine N-methyltransferase-like isoform X1	ENSDARG00000091900.3	ENSDARG00000091900.3	ch73-54n14.2 description	59.9768	36.4926	46.1139	50.184	48.1918	0.000389611	0.531506	0.000733032	0.999415	0.999969
LOC109636421	PREDICTED: calmodulin-lysine N-methyltransferase-like	ENSDARG00000095224.3	camkmt	calmodulin-lysine N-methyltransferase	570.851	696.241	541.593	559.896	592.145	-0.202992	0.168285	-1.20624	0.227725	0.999969
six3	PREDICTED: homeobox protein SIX3 isoform X2	ENSDARG00000114971.1	six3a	SIX homeobox 3a	11.7812	3.84133	7.84918	0	5.86792	-0.988638	1.68531	-0.586622	0.557457	0.999969
six2	PREDICTED: homeobox protein SIX2	ENSDARG00000115214.1	six2a	SIX homeobox 2a	3731.42	3463.92	3392.81	3581.76	3542.48	-0.0447469	0.0892026	-0.501632	0.615927	0.999969
srbd1	PREDICTED: S1 RNA-binding domain-containing protein 1	ENSDARG00000092855.4	SRBD1	si	873.948	672.233	730.955	857.064	783.55	0.0395197	0.165916	0.238191	0.811733	0.999969
LOC109630345	PREDICTED: uncharacterized protein LOC109630345	ENSDARG00000036628.6	cd74b	CD74 molecule, major histocompatibility complex, class II invariant chain b	40.6986	38.4133	25.5098	37.392	35.5034	-0.330523	0.604482	-0.546787	0.584525	0.999969
LOC109630212	PREDICTED: inactive phospholipase D5-like isoform X1	ENSDARG00000063257.6	ENSDARG00000063257.6	ch211-194e18.2 description	8.56812	20.167	20.6041	13.776	15.7788	0.253467	0.923897	0.274346	0.783819	0.999969
LOC109630222	#N/A	ENSDARG00000036038.10689	0	#N/A	8.56812	15.3653	14.7172	11.808	12.6147	0.144499	1.00135	0.144303	0.885261	0.999969
cfap36	PREDICTED: cilia- and flagella-associated protein 36 isoform X1	ENSDARG00000037079.7	cfap36	cilia and flagella associated protein 36	1201.68	1114.95	1264.7	1195.56	1194.22	0.0871518	0.121885	0.715035	0.474587	0.999969
ppp4r3b	PREDICTED: serine/threonine-protein phosphatase 4 regulatory subunit 3B isoform X2	ENSDARG00000042187.10	smek1	SMEK homolog 1, suppressor of mek1 (Dictyostelium)	9457.06	9580.28	9903.7	10105.7	9761.68	0.0718205	0.0700073	1.0259	0.304939	0.999969
pnpt1	PREDICTED: polyribonucleotide nucleotidyltransferase 1, mitochondrial	#N/A	0	#N/A	1910.69	1936.03	1916.18	1937.49	1925.1	0.00254846	0.100383	0.0253874	0.979746	0.999969
ccdc88a	PREDICTED: girdin	ENSDARG00000053713.6	ccdc88c	coiled-coil domain containing 88C	705.799	665.511	705.445	782.28	714.759	0.117856	0.149495	0.788366	0.430483	0.999969
LOC109634823	PREDICTED: girdin-like isoform X5	#N/A	0	#N/A	1894.63	1849.6	1873.99	1739.71	1839.48	-0.0510841	0.104665	-0.488072	0.625499	0.999969
LOC109633197	PREDICTED: calcium/calmodulin-dependent protein kinase type II subunit gamma isoform X28	ENSDARG00000056206.8	camk2g2	calcium/calmodulin-dependent protein kinase (CaM kinase) II gamma 2	128.522	147.891	167.776	129.888	143.519	0.106045	0.312834	0.338981	0.734624	0.999969
LOC109631667	PREDICTED: arylsulfatase I-like	ENSDARG00000076843.4	ENSDARG00000076843.4	dkey-174i8.1 description	10.7102	1.92067	5.88689	5.904	6.10542	-0.0907779	1.47629	-0.0614907	0.950968	0.999969
LOC109635631	PREDICTED: synaptopodin 2-like protein	ENSDARG00000077293.5	synpo2la	synaptopodin 2-like a	6.42609	11.524	7.84918	11.808	9.40181	0.127113	1.15479	0.110074	0.91235	0.999969
hhat	PREDICTED: protein-cysteine N-palmitoyltransferase HHAT	ENSDARG00000074428.4	hhat	hedgehog acyltransferase	238.836	257.369	244.306	239.112	244.906	-0.0381182	0.23456	-0.16251	0.870904	0.999969
kcnh1	PREDICTED: potassium voltage-gated channel subfamily H member 1 isoform X2	ENSDARG00000024167.7	kcnh1a	potassium voltage-gated channel, subfamily H (eag-related), member 1a	13.9232	37.453	19.623	19.68	22.6698	-0.391231	0.793077	-0.493309	0.621795	0.999969
mrpl57	PREDICTED: ribosomal protein 63, mitochondrial	ENSDARG00000007285.8	mrpl57	mitochondrial ribosomal protein L57	1212.39	1269.56	1166.58	1223.11	1217.91	-0.0548689	0.119319	-0.459849	0.645625	0.999969
LOC109633951	PREDICTED: cytochrome P450 3A56-like	ENSDARG00000037873.7	cyp3c3	cytochrome P450, family 3, subfamily c, polypeptide 3	25.7044	50.8976	55.9254	48.216	45.1858	0.438747	0.563654	0.778398	0.436334	0.999969
LOC109633960	PREDICTED: desumoylating isopeptidase 2	ENSDARG00000004460.11	desi2	desumoylating isopeptidase 2	2902.45	3635.82	3109.26	3485.33	3283.21	0.0119253	0.113566	0.105008	0.916369	0.999969
mtrf1l	PREDICTED: peptide chain release factor 1-like, mitochondrial	ENSDARG00000060005.7	mtrf1l	mitochondrial translational release factor 1-like	943.564	841.251	821.221	896.424	875.615	-0.0548139	0.140522	-0.390072	0.696483	0.999969
fbxo5	PREDICTED: F-box only protein 5	ENSDARG00000039020.8	fbxo5	F-box protein 5	883.587	801.878	943.864	885.6	878.732	0.118781	0.137932	0.861159	0.389151	0.999969
anapc1	PREDICTED: anaphase-promoting complex subunit 1 isoform X1	ENSDARG00000075687.5	anapc1	anaphase promoting complex subunit 1	3343.71	3334.28	3277.03	3428.25	3345.82	0.00589205	0.0866592	0.067991	0.945793	0.999969
LOC109633736	PREDICTED: ubiquitin carboxyl-terminal hydrolase 44-like	ENSDARG00000089861.3	usp44	ubiquitin specific peptidase 44	3346.92	3787.55	3547.83	4035.38	3679.42	0.0877067	0.0998166	0.878679	0.379575	0.999969
LOC109633741	PREDICTED: methionine aminopeptidase 2-like	ENSDARG00000102571.2	metap2b	methionyl aminopeptidase 2b	15392.6	14865.9	15245.1	15745	15312.2	0.0345011	0.0680775	0.506791	0.612301	0.999969
LOC109629695	PREDICTED: monocarboxylate transporter 12-B-like	ENSDARG00000017773.10	slc16a12a	solute carrier family 16 member 12a	6.42609	13.4447	16.6795	10.824	11.8436	0.463825	1.04716	0.442938	0.657811	0.999969
pank1	PREDICTED: pantothenate kinase 1 isoform X1	ENSDARG00000008192.10	pank1a	pantothenate kinase 1a	1205.96	1219.62	1237.23	1323.48	1246.57	0.0781462	0.118482	0.659563	0.509534	0.999969
LOC109631093	PREDICTED: uncharacterized protein LOC109631093	ENSDARG00000115351.1	ENSDARG00000115351.1	65997 description	720.793	608.851	688.766	636.648	663.764	-0.00376294	0.159653	-0.0235694	0.981196	0.999969
nphp1	PREDICTED: nephrocystin-1	ENSDARG00000009046.10	nphp1	nephronophthisis 1	711.154	655.907	748.616	750.792	716.617	0.133766	0.146943	0.910322	0.362653	0.999969
LOC109631284	PREDICTED: myelin and lymphocyte protein-like	ENSDARG00000110730.1	ENSDARG00000110730.1	101772 description	4.28406	0	3.92459	0	2.05216	-0.116313	2.82568	-0.0411631	0.967166	0.999969
LOC109631293	PREDICTED: myelin and lymphocyte protein-like	ENSDARG00000110730.1	ENSDARG00000110730.1	101772 description	12.8522	13.4447	12.7549	6.888	11.4849	-0.421027	1.04739	-0.401979	0.6877	0.999969
mrps5	PREDICTED: 28S ribosomal protein S5, mitochondrial	ENSDARG00000114003.1	mrps5	mitochondrial ribosomal protein S5	3370.48	3041.37	3118.09	3321.98	3212.98	0.00662773	0.0943365	0.0702563	0.94399	0.999969
LOC109630959	PREDICTED: homeodomain-interacting protein kinase 1-like	ENSDARG00000063594.7	hipk1a	homeodomain interacting protein kinase 1a	0	0.960333	0	0	0.240083	-1.46565	4.99351	-0.293512	0.769131	0.999969
slc8a1	PREDICTED: sodium/calcium exchanger 1 isoform X2	ENSDARG00000110108.1	slc8a1b	solute carrier family 8 member 1b	1926.76	2184.76	1954.45	2394.07	2115.01	0.0804921	0.120478	0.668107	0.504065	0.999969
LOC109629342	PREDICTED: uncharacterized protein LOC109629342 isoform X2	#N/A	0	#N/A	609.408	542.588	492.536	571.704	554.059	-0.113759	0.171151	-0.664669	0.506262	0.999969
thumpd2	PREDICTED: THUMP domain-containing protein 2	ENSDARG00000115274.1	BX005435.2	THUMP domain containing 2	432.69	336.116	331.628	398.52	374.739	-0.0732539	0.212804	-0.344231	0.730673	0.999969
map4k3	PREDICTED: mitogen-activated protein kinase kinase kinase kinase 3 isoform X2	ENSDARG00000087742.4	map4k3a	mitogen-activated protein kinase kinase kinase kinase 3a	4639.64	4843.92	4718.34	4879.65	4770.39	0.0171864	0.080622	0.213173	0.831192	0.999969
lgalsl	PREDICTED: galectin-related protein isoform X1	ENSDARG00000055525.6	lgalslb	lectin, galactoside-binding-like b	92.1073	41.2943	62.7934	53.136	62.3328	-0.198783	0.507677	-0.391555	0.695387	0.999969
spred2	PREDICTED: sprouty-related, EVH1 domain-containing protein 2	ENSDARG00000008372.11	spred2b	sprouty related EVH1 domain containing 2b	457.323	434.07	473.894	426.072	447.84	0.0141199	0.180854	0.0780734	0.93777	0.999969
LOC109634012	#N/A	ENSDARG00000036038.10948	0	#N/A	11.7812	24.9686	19.623	30.504	21.7192	0.442831	0.796567	0.555924	0.578263	0.999969
meis1	PREDICTED: homeobox protein Meis1	ENSDARG00000012078.10	meis1b	Meis homeobox 1 b	1108.5	1060.21	1089.07	1044.02	1075.45	-0.0236609	0.124635	-0.189841	0.849434	0.999969
etaa1	PREDICTED: ewing\\'s tumor-associated antigen 1	ENSDARG00000078166.5	ENSDARG00000078166.5	dkey-78p8.1 description	989.618	997.786	1019.41	1122.74	1032.39	0.108126	0.128684	0.840241	0.400773	0.999969
c1d	PREDICTED: nuclear nucleic acid-binding protein C1D	ENSDARG00000021112.7	c1d	C1D nuclear receptor corepressor	2840.33	2388.35	2670.68	2546.59	2611.49	-0.00266345	0.106596	-0.0249865	0.980066	0.999969
wdr92	PREDICTED: WD repeat-containing protein 92	ENSDARG00000037334.5	wdr92	WD repeat domain 92	548.36	491.69	485.668	495.936	505.413	-0.0828493	0.17143	-0.483283	0.628895	0.999969
pno1	PREDICTED: RNA-binding protein PNO1	ENSDARG00000008502.9	pno1	partner of NOB1 homolog	4798.15	5737.03	5320.76	5365.75	5305.42	0.0202626	0.094563	0.214276	0.830332	0.999969
ppp3r1	PREDICTED: calcineurin subunit B type 1	ENSDARG00000069360.5	ppp3r1b	protein phosphatase 3 (formerly 2B), regulatory s1ubunit B, alpha isoform, b	8826.23	8247.34	8564.44	8213.44	8462.86	-0.0250873	0.0757015	-0.331398	0.740344	0.999969
cnrip1	PREDICTED: CB1 cannabinoid receptor-interacting protein 1	ENSDARG00000037337.5	cnrip1b	cannabinoid receptor interacting protein 1b	153.155	150.772	167.776	153.504	156.302	0.0802211	0.28987	0.276749	0.781973	0.999969
LOC109635663	PREDICTED: potassium voltage-gated channel subfamily KQT member 5-like isoform X1	ENSDARG00000069954.6	kcnq5a	potassium voltage-gated channel, KQT-like subfamily, member 5a	235.623	275.615	270.797	325.704	276.935	0.22157	0.232005	0.955022	0.339566	0.999969
ddx43	PREDICTED: probable ATP-dependent RNA helicase DDX43	ENSDARG00000022614.9	ddx43	DEAD (Asp-Glu-Ala-Asp) box polypeptide 43	4.28406	6.72233	1.9623	3.936	4.22617	-0.902567	1.69946	-0.531091	0.595356	0.999969
mb21d1	PREDICTED: cyclic GMP-AMP synthase	ENSDARG00000021572.8	cgas	cyclic GMP-AMP synthase	25.7044	12.4843	6.86803	5.904	12.7402	-1.57698	1.03384	-1.52536	0.127168	0.999969
eef1a1	PREDICTED: elongation factor 1-alpha 1	ENSDARG00000039502.6	eef1a1a	eukaryotic translation elongation factor 1 alpha 1a	84.6102	52.8183	56.9066	49.2	60.8838	-0.370654	0.47891	-0.773954	0.438958	0.999969
slc17a5	PREDICTED: sialin isoform X2	ENSDARG00000055190.6	slc17a5	solute carrier family 17 member 5	2547.94	2954.94	2592.19	2758.15	2713.31	-0.0409826	0.103077	-0.397593	0.690931	0.999969
LOC109630968	PREDICTED: rho guanine nucleotide exchange factor 33-like	ENSDARG00000112797.1	peli1b	pellino E3 ubiquitin protein ligase 1b	43.9116	88.3506	45.1328	41.328	54.6807	-0.616417	0.524306	-1.17568	0.239722	0.999969
ugp2	PREDICTED: UTP--glucose-1-phosphate uridylyltransferase	ENSDARG00000110864.1	ugp2b	UDP-glucose pyrophosphorylase 2b	6444.3	7730.68	6927.88	7786.39	7222.31	0.0536429	0.0975179	0.550082	0.582263	0.999969
LOC109635014	PREDICTED: malate dehydrogenase, cytoplasmic-like	ENSDARG00000017772.12	mdh1aa	malate dehydrogenase 1Aa, NAD (soluble)	5802.76	5570.89	5783.87	5735.73	5723.31	0.018496	0.0770192	0.240148	0.810215	0.999969
wdpcp	PREDICTED: WD repeat-containing and planar cell polarity effector protein fritz homolog	ENSDARG00000074590.5	wdpcp	WD repeat containing planar cell polarity effector	567.638	526.262	501.366	544.152	534.855	-0.0648646	0.167442	-0.387385	0.698471	0.999969
otx1	PREDICTED: homeobox protein OTX1	ENSDARG00000094992.2	otx1	orthodenticle homeobox 1	215.274	175.741	147.172	216.48	188.667	-0.10371	0.292657	-0.354374	0.723059	0.999969
LOC109634590	#N/A	ENSDARG00000036038.10980	0	#N/A	1198.47	1489.48	1264.7	1416.96	1342.4	-0.00412182	0.134764	-0.0305855	0.9756	0.999969
ehbp1	PREDICTED: EH domain-binding protein 1 isoform X3	ENSDARG00000043643.7	ehbp1	EH domain binding protein 1	3517.21	3534.98	3629.26	3936.98	3654.61	0.101484	0.0876052	1.15842	0.246693	0.999969
LOC109630990	PREDICTED: contactin-associated protein-like 4	ENSDARG00000067824.7	cntnap3	contactin associated protein like 3	69.616	63.382	100.077	92.496	81.3927	0.534728	0.398409	1.34216	0.179544	0.999969
LOC109630997	PREDICTED: mitotic spindle-associated MMXD complex subunit MIP18-like	ENSDARG00000052010.7	ciao2b	cytosolic iron-sulfur assembly component 2B	2151.67	2511.27	2229.17	2280.91	2293.25	-0.0485739	0.106444	-0.456332	0.648152	0.999969
wipf1	PREDICTED: WAS/WASL-interacting protein family member 1	ENSDARG00000071084.6	wipf1b	WAS/WASL interacting protein family, member 1b	114.599	93.1523	115.775	133.824	114.338	0.266115	0.343791	0.77406	0.438895	0.999969
LOC109633969	PREDICTED: integral membrane protein GPR155-like isoform X1	ENSDARG00000071086.6	gpr155b	G protein-coupled receptor 155b	1817.51	1751.65	1738.59	1694.45	1750.55	-0.0559366	0.104394	-0.53582	0.592083	0.999969
LOC109629815	PREDICTED: transmembrane protein 41A-B-like	ENSDARG00000070028.6	tmem41aa	transmembrane protein 41aa	0	5.762	0	0	1.4405	-3.99961	3.61851	-1.10532	0.269021	0.999969
bean1	PREDICTED: protein BEAN1	ENSDARG00000087413.4	bean1	brain expressed, associated with NEDD4, 1	3.21305	11.524	2.94344	2.952	5.15812	-1.32718	1.59382	-0.832702	0.405013	0.999969
mtx2	PREDICTED: metaxin-2	ENSDARG00000029415.7	mtx2	metaxin 2	3250.53	3407.26	3366.32	3295.41	3329.88	0.000700984	0.0871331	0.00804498	0.993581	0.999969
LOC109633393	#N/A	ENSDARG00000036038.10916	0	#N/A	386.636	363.966	423.856	373.92	387.095	0.0883057	0.193817	0.455615	0.648667	0.999969
LOC109633362	PREDICTED: homeobox protein Hox-D4b-like	ENSDARG00000059276.4	hoxd4a	homeobox D4a	14.9942	15.3653	38.2648	19.68	22.0761	0.932404	0.783222	1.19047	0.233861	0.999969
LOC109633375	PREDICTED: homeobox protein Hox-D11b-like isoform X2	ENSDARG00000059267.6	hoxd11a	homeobox D11a	74.9711	84.5093	119.7	128.904	102.021	0.639528	0.358416	1.78432	0.0743719	0.999969
LOC109633860	PREDICTED: protein lunapark-B-like isoform X3	ENSDARG00000006639.12	lnpk	lunapark, ER junction formation factor	7430.7	7933.31	7367.44	7550.23	7570.42	-0.0426574	0.075803	-0.562741	0.573612	0.999969
LOC109633888	PREDICTED: acetylcholine receptor subunit alpha	ENSDARG00000009021.8	chrna1	cholinergic receptor, nicotinic, alpha 1 (muscle)	525.868	479.206	519.027	440.832	491.233	-0.0659068	0.179236	-0.367709	0.71309	0.999969
LOC109630259	#N/A	ENSDARG00000036038.10698	0	#N/A	0	0	0	0.983999	0.246	1.39846	4.99723	0.279846	0.779595	0.999969
mcm8	PREDICTED: DNA helicase MCM8	ENSDARG00000074326.6	mcm8	minichromosome maintenance 8 homologous recombination repair factor	1207.03	1056.37	1207.79	1161.12	1158.08	0.0663409	0.127055	0.522144	0.60157	0.999969
crls1	PREDICTED: cardiolipin synthase (CMP-forming)	ENSDARG00000038000.4	crls1	cardiolipin synthase 1	3147.71	2526.64	2755.06	2660.73	2772.54	-0.066766	0.111859	-0.596877	0.55059	0.999969
LOC109630085	PREDICTED: beta-soluble NSF attachment protein isoform X1	ENSDARG00000013669.9	napba	N-ethylmaleimide-sensitive factor attachment protein, beta a	0	1.92067	11.7738	8.856	5.63761	3.38517	1.78546	1.89596	0.0579652	0.999969
LOC109631008	PREDICTED: uncharacterized protein LOC109631008	ENSDARG00000043797.8	cdc5l	CDC5 cell division cycle 5-like (S. pombe)	1973.88	1644.09	1862.22	1985.71	1866.47	0.0895065	0.116971	0.765201	0.444152	0.999969
LOC109630150	PREDICTED: gap junction alpha-5 protein-like	ENSDARG00000069450.4	gja5b	gap junction protein, alpha 5b	0	6.72233	2.94344	5.904	3.89244	0.383782	1.96076	0.195731	0.844821	0.999969
LOC109635887	PREDICTED: cytochrome c	ENSDARG00000044562.4	cycsb	cytochrome c, somatic b	7628.84	8145.54	8169.03	8445.67	8097.27	0.0747546	0.0754657	0.990577	0.321892	0.999969
rbm45	PREDICTED: RNA-binding protein 45	ENSDARG00000063731.7	rbm45	RNA binding motif protein 45	1412.67	1444.34	1330.44	1416.96	1401.1	-0.0565485	0.113625	-0.497678	0.618711	0.999969
zc3h15	PREDICTED: zinc finger CCCH domain-containing protein 15	ENSDARG00000015889.8	zc3h15	zinc finger CCCH-type containing 15	6750.61	5559.37	5998.74	5824.29	6033.25	-0.0579429	0.0959594	-0.603827	0.545959	0.999969
epas1	PREDICTED: endothelial PAS domain-containing protein 1	ENSDARG00000057671.8	epas1b	endothelial PAS domain protein 1b	12.8522	15.3653	13.7361	9.83999	12.9484	-0.260311	0.978893	-0.265924	0.790298	0.999969
LOC109635952	PREDICTED: protein kinase C epsilon type-like	ENSDARG00000114025.1	prkceb	protein kinase C, epsilon b	650.106	655.907	602.425	595.32	625.939	-0.124896	0.153388	-0.814247	0.415504	0.999969
LOC109631875	#N/A	ENSDARG00000036038.10799	0	#N/A	131.735	166.138	187.399	174.168	164.86	0.278079	0.290386	0.957619	0.338255	0.999969
LOC109631020	PREDICTED: attractin-like protein 1	ENSDARG00000006420.12	atrnl1b	attractin-like 1b	3.21305	8.64299	0.981148	4.92	4.4393	-1.01138	1.72947	-0.584793	0.558687	0.999969
LOC109629721	PREDICTED: GDNF family receptor alpha-1-like isoform X2	ENSDARG00000102564.2	gfra1b	gdnf family receptor alpha 1b	643.68	609.811	625.972	577.608	614.268	-0.0583187	0.15732	-0.370701	0.71086	0.999969
ccdc172	PREDICTED: coiled-coil domain-containing protein 172	ENSDARG00000039937.8	ccdc172	coiled-coil domain containing 172	74.9711	63.382	58.8689	92.496	72.4295	0.130633	0.441928	0.295599	0.767537	0.999969
LOC109631857	PREDICTED: uncharacterized protein LOC109631857	ENSDARG00000092858.3	ENSDARG00000092858.3	ch1073-126c3.2 description	4.28406	1.92067	0	1.968	2.04318	-1.65382	2.59678	-0.636874	0.524207	0.999969
LOC109631039	PREDICTED: pro-neuregulin-3, membrane-bound isoform-like	ENSDARG00000089766.3	nrg3b	neuregulin 3b	3.21305	0	0.981148	1.968	1.54055	-0.11142	2.91918	-0.0381682	0.969554	0.999969
itsn1	PREDICTED: intersectin-1 isoform X1	ENSDARG00000000086.12	itsn1	intersectin 1 (SH3 domain protein)	2703.24	2348.97	2765.86	2865.41	2670.87	0.156987	0.101234	1.55074	0.120965	0.999969
LOC109631047	PREDICTED: intersectin-1-like	ENSDARG00000000086.12	itsn1	intersectin 1 (SH3 domain protein)	776.486	774.028	728.012	740.952	754.869	-0.0779339	0.141882	-0.549287	0.582809	0.999969
LOC109629673	PREDICTED: uncharacterized protein LOC109629673	ENSDARG00000014313.9	atp5pf	ATP synthase peripheral stalk subunit F6	1932.11	2053.19	1917.16	2034.91	1984.34	-0.0123248	0.10283	-0.119856	0.904597	0.999969
LOC109631056	PREDICTED: pyridoxal kinase-like	ENSDARG00000036546.7	pdxkb	pyridoxal (pyridoxine, vitamin B6) kinase b	1265.94	1419.37	1358.89	1328.4	1343.15	0.00056596	0.118955	0.00475778	0.996204	0.999969
plekha3	PREDICTED: pleckstrin homology domain-containing family A member 3	ENSDARG00000056601.4	plekha3	pleckstrin homology domain containing, family A (phosphoinositide binding specific) member 3	1156.7	1277.24	1273.53	1188.67	1224.03	0.0162184	0.12305	0.131803	0.89514	0.999969
LOC109629247	PREDICTED: probable serine/threonine-protein kinase samkC	#N/A	0	#N/A	12.8522	3.84133	3.92459	1.968	5.64653	-1.49715	1.54649	-0.968094	0.332997	0.999969
ppp1r1c	PREDICTED: protein phosphatase 1 regulatory subunit 1C	ENSDARG00000038941.8	ppp1r1c	protein phosphatase 1, regulatory (inhibitor) subunit 1C	3.21305	4.80166	5.88689	9.83999	5.9354	0.968765	1.44719	0.669412	0.503233	0.999969
LOC109629272	#N/A	ENSDARG00000036038.10617	0	#N/A	0	4.80166	1.9623	5.904	3.16699	0.697741	2.14424	0.325402	0.744877	0.999969
LOC109638215	PREDICTED: xenotropic and polytropic retrovirus receptor 1 homolog	ENSDARG00000029671.8	xpr1b	xenotropic and polytropic retrovirus receptor 1b	715.438	775.949	792.767	838.368	780.63	0.128776	0.143059	0.900163	0.368033	0.999969
fam151a	PREDICTED: protein FAM151A isoform X1	ENSDARG00000036038.6668	0	#N/A	29.9884	46.096	38.2648	44.28	39.6573	0.114812	0.577374	0.198852	0.842379	0.999969
LOC109645005	PREDICTED: acyl-coenzyme A thioesterase 11-like isoform X2	ENSDARG00000036038.6623	0	#N/A	1247.73	1245.55	1317.68	1199.5	1252.62	0.0137785	0.11992	0.114898	0.908526	0.999969
mrpl37	PREDICTED: 39S ribosomal protein L37, mitochondrial	ENSDARG00000036038.8546	0	#N/A	2029.57	2275.99	2080.03	2322.24	2176.96	0.0316608	0.108142	0.29277	0.769698	0.999969
LOC109646670	#N/A	ENSDARG00000036038.11848	0	#N/A	0	0	3.92459	3.936	1.96515	4.39699	2.89751	1.51751	0.129139	0.999969
LOC109645903	PREDICTED: casein kinase I-like isoform X3	ENSDARG00000036038.7701	0	#N/A	1437.3	1355.03	1365.76	1449.43	1401.88	0.0120207	0.114667	0.104831	0.91651	0.999969
mfsd12	PREDICTED: major facilitator superfamily domain-containing protein 12	ENSDARG00000036038.4501	0	#N/A	1629.01	1825.59	1630.67	1772.18	1714.36	-0.0222149	0.112871	-0.196817	0.843971	0.999969
depdc5	PREDICTED: DEP domain-containing protein 5 isoform X2	ENSDARG00000036038.4463	0	#N/A	2664.69	2383.55	2325.32	2418.67	2448.06	-0.0893146	0.100212	-0.891253	0.372794	0.999969
LOC109638235	PREDICTED: choline transporter-like protein 5-A	ENSDARG00000017398.11	slc44a5a	solute carrier family 44 member 5a	0	0.960333	0.981148	0.983999	0.73137	0.975637	4.04423	0.241242	0.809368	0.999969
sdr16c5	PREDICTED: epidermal retinol dehydrogenase 2 isoform X1	ENSDARG00000036038.9847	0	#N/A	1479.07	1424.17	1460.93	1436.64	1450.2	-0.00264666	0.111091	-0.0238243	0.980993	0.999969
penk	PREDICTED: proenkephalin-A	ENSDARG00000036038.1763	0	#N/A	1800.38	1306.05	1436.4	1353	1473.96	-0.15448	0.144544	-1.06874	0.285187	0.999969
LOC109638240	PREDICTED: uncharacterized protein LOC109638240, partial	ENSDARG00000116065.1	ENSDARG00000116065.1	#N/A	18.2073	12.4843	6.86803	8.856	11.6039	-0.962966	1.04484	-0.921638	0.356717	0.999969
LOC109638246	PREDICTED: LOW QUALITY PROTEIN: uncharacterized protein LOC109638246	#N/A	0	#N/A	0	0	0	0.983999	0.246	1.39846	4.99723	0.279846	0.779595	0.999969
LOC109638254	PREDICTED: junctophilin-1-like	ENSDARG00000038826.6	jph1b	junctophilin 1b	19.2783	17.286	14.7172	28.536	19.9544	0.243016	0.812119	0.299237	0.764759	0.999969
LOC109637537	PREDICTED: zinc finger protein 568-like isoform X1	ENSDARG00000074365.5	ENSDARG00000074365.5	171901 description	253.831	279.457	237.438	259.776	257.625	-0.101622	0.231357	-0.439245	0.660484	0.999969
LOC109637853	PREDICTED: uncharacterized protein LOC109637853	ENSDARG00000098653.3	ENSDARG00000098653.3	#N/A	559.07	531.064	656.388	560.88	576.85	0.159441	0.166505	0.957578	0.338276	0.999969
blvra	PREDICTED: biliverdin reductase A	ENSDARG00000059857.6	blvra	biliverdin reductase A	765.776	660.709	732.917	697.656	714.264	0.00487248	0.152454	0.0319603	0.974504	0.999969
LOC109642006	PREDICTED: cytochrome c oxidase assembly factor 1 homolog	ENSDARG00000036038.2753	0	#N/A	52.4797	48.0166	52.0008	60.024	53.1303	0.157258	0.489703	0.32113	0.748112	0.999969
LOC109637993	PREDICTED: C-C chemokine receptor type 3-like	ENSDARG00000038541.7	ccr12a	chemokine (C-C motif) receptor 12a	21.4203	14.405	17.6607	43.296	24.1955	0.769607	0.77582	0.991992	0.321202	0.999969
LOC109647693	PREDICTED: contactin-associated protein-like 2	ENSDARG00000036038.9628	0	#N/A	632.97	730.813	638.727	632.712	658.805	-0.101868	0.156251	-0.651953	0.514432	0.999969
tgs1	PREDICTED: trimethylguanosine synthase	ENSDARG00000036038.9827	0	#N/A	753.995	723.131	814.353	737.016	757.123	0.0709834	0.145419	0.488132	0.625456	0.999969
tmem68	PREDICTED: transmembrane protein 68	ENSDARG00000086737.3	tmem68	transmembrane protein 68	428.406	465.761	511.178	427.056	458.1	0.0689769	0.185302	0.37224	0.709714	0.999969
rnf31	PREDICTED: E3 ubiquitin-protein ligase RNF31 isoform X4	ENSDARG00000036038.9002	0	#N/A	0	3.84133	0	4.92	2.19033	0.345683	2.74781	0.125803	0.899888	0.999969
LOC109647128	PREDICTED: potassium voltage-gated channel subfamily B member 2-like	ENSDARG00000036038.9034	0	#N/A	6.42609	0	1.9623	0	2.0971	-1.70385	2.84925	-0.598002	0.549839	0.999969
LOC109646406	PREDICTED: dnaJ homolog subfamily B member 6-like	ENSDARG00000036038.8275	0	#N/A	1610.81	1636.41	1658.14	1617.7	1630.76	0.012592	0.106328	0.118426	0.90573	0.999969
exoc3	PREDICTED: exocyst complex component 3	ENSDARG00000036038.8640	0	#N/A	2214.86	2529.52	2560.8	2476.73	2445.47	0.0860573	0.102358	0.840749	0.400489	0.999969
LOC109641105	PREDICTED: disks large-associated protein 1-like	ENSDARG00000036038.1557	0	#N/A	1.07102	4.80166	7.84918	5.904	4.90646	1.21535	1.63209	0.744659	0.456478	0.999969
LOC109638101	PREDICTED: uncharacterized protein LOC109638101 isoform X1	ENSDARG00000078216.5	eps15	epidermal growth factor receptor pathway substrate 15	94.2493	81.6283	109.889	100.368	96.5335	0.25858	0.367687	0.70326	0.481893	0.999969
f3	PREDICTED: tissue factor isoform X1	ENSDARG00000036038.2399	0	#N/A	2556.51	2693.73	2543.13	2514.12	2576.87	-0.0542199	0.0932911	-0.581191	0.561112	0.999969
LOC109646217	PREDICTED: protein FAM110B-like isoform X1	ENSDARG00000036038.8063	0	#N/A	873.948	939.205	933.071	964.32	927.636	0.0651391	0.132718	0.490807	0.623563	0.999969
atg10	PREDICTED: ubiquitin-like-conjugating enzyme ATG10 isoform X1	ENSDARG00000104846.3	atg10	ATG10 autophagy related 10 homolog (S. cerevisiae)	253.831	227.599	258.042	209.592	237.266	-0.0412967	0.2469	-0.167261	0.867165	0.999969
paxip1	PREDICTED: PAX-interacting protein 1 isoform X1	ENSDARG00000036038.8256	0	#N/A	1937.47	2401.79	2210.53	2387.18	2234.24	0.0828686	0.117368	0.706058	0.480152	0.999969
LOC109640988	PREDICTED: uncharacterized protein LOC109640988	ENSDARG00000036038.1393	0	#N/A	2.14203	0	1.9623	0	1.02608	-0.115047	3.7697	-0.0305189	0.975653	0.999969
LOC109638273	PREDICTED: thymocyte selection-associated high mobility group box protein TOX-like	ENSDARG00000032317.8	tox	thymocyte selection-associated high mobility group box	341.654	363.006	324.76	371.952	350.343	-0.0167313	0.202883	-0.0824678	0.934275	0.999969
cryz	PREDICTED: quinone oxidoreductase	ENSDARG00000036038.1486	0	#N/A	370.571	307.306	312.005	296.184	321.517	-0.155491	0.213903	-0.726924	0.467272	0.999969
ttpa	PREDICTED: alpha-tocopherol transfer protein isoform X1	ENSDARG00000027584.10	ttpa	tocopherol (alpha) transfer protein	119.954	118.121	94.1902	124.968	114.308	-0.119397	0.345559	-0.345517	0.729706	0.999969
LOC109642720	PREDICTED: probable serine/threonine-protein kinase kinX isoform X2	ENSDARG00000036038.3744	0	#N/A	6972.31	6717.53	6651.2	7081.84	6855.72	0.00461886	0.0772132	0.0598195	0.952299	0.999969
LOC109642762	PREDICTED: nucleolar protein 58-like	ENSDARG00000036038.3802	0	#N/A	85.6812	64.3423	74.5672	77.736	75.5817	0.0235451	0.418705	0.0562332	0.955156	0.999969
LOC109638282	PREDICTED: phospholipid phosphatase-related protein type 4-like	ENSDARG00000079671.5	plppr4a	phospholipid phosphatase related 4a	4.28406	3.84133	0	1.968	2.52335	-2.04591	2.37622	-0.860996	0.38924	0.999969
tyw3	PREDICTED: tRNA wybutosine-synthesizing protein 3 homolog	ENSDARG00000036038.1382	0	#N/A	269.896	236.242	288.457	297.168	272.941	0.21129	0.225692	0.936188	0.349177	0.999969
LOC109638293	PREDICTED: phospholipid phosphatase-related protein type 5-like	ENSDARG00000057209.6	plppr5a	phospholipid phosphatase related 5a	6.42609	13.4447	15.6984	7.872	10.8603	0.241648	1.09986	0.219708	0.826099	0.999969
LOC109637670	PREDICTED: cyclic nucleotide-gated cation channel beta-1-like isoform X1	ENSDARG00000097187.3	ENSDARG00000097187.3	ch211-153l6.6 description	0	1.92067	1.9623	15.744	4.90674	3.16988	1.96709	1.61146	0.10708	0.999969
LOC109638302	PREDICTED: ferric-chelate reductase 1-like	ENSDARG00000076183.5	frrs1a	ferric-chelate reductase 1a	11.7812	3.84133	12.7549	11.808	10.0464	0.660823	1.14787	0.575695	0.564821	0.999969
agl	PREDICTED: glycogen debranching enzyme isoform X1	ENSDARG00000036038.5358	0	#N/A	209.919	189.186	182.493	164.328	186.481	-0.201953	0.269041	-0.750639	0.45287	0.999969
LOC109642288	PREDICTED: putative ferric-chelate reductase 1	ENSDARG00000036038.3125	0	#N/A	1.07102	1.92067	0	0	0.74792	-3.05081	4.28024	-0.712767	0.47599	0.999969
LOC109647873	PREDICTED: ADAMTS-like protein 2 isoform X2	ENSDARG00000036038.9807	0	#N/A	7.49711	7.68266	5.88689	2.952	6.00466	-0.780196	1.43237	-0.544689	0.585967	0.999969
rnf2	PREDICTED: E3 ubiquitin-protein ligase RING2	ENSDARG00000036038.5183	0	#N/A	2207.36	2341.29	2238.98	2278.94	2266.64	-0.0100091	0.0972291	-0.102943	0.918008	0.999969
LOC109647616	PREDICTED: actin-related protein 2/3 complex subunit 5-like	ENSDARG00000036038.9552	0	#N/A	5430.05	5185.8	5233.44	5088.26	5234.39	-0.040421	0.0791304	-0.510815	0.609481	0.999969
LOC109637725	PREDICTED: uncharacterized protein LOC109637725	ENSDARG00000091879.3	ENSDARG00000091879.3	dkey-29d8.3 description	7526.02	7263	7218.3	6896.85	7226.04	-0.0672082	0.0752163	-0.893532	0.371573	0.999969
cunh5orf22	PREDICTED: UPF0489 protein C5orf22 homolog	ENSDARG00000011723.8	C2H5orf22	zgc	742.213	701.043	804.541	711.432	739.807	0.0712273	0.148798	0.478686	0.632162	0.999969
LOC109645922	PREDICTED: cadherin-6-like	ENSDARG00000036038.7730	0	#N/A	0	3.84133	0.981148	5.904	2.68162	0.826796	2.33766	0.353685	0.723575	0.999969
LOC109640994	PREDICTED: cadherin-12-like	ENSDARG00000036038.1407	0	#N/A	16.0652	38.4133	9.81148	14.76	19.7625	-1.15246	0.850688	-1.35474	0.1755	0.999969
LOC109638312	PREDICTED: cadherin-18-like	ENSDARG00000061371.8	cdh18a	cadherin 18, type 2a	4.28406	2.881	1.9623	6.888	4.00384	0.307466	1.75537	0.175158	0.860956	0.999969
LOC109638319	PREDICTED: serine/threonine-protein kinase pim-1-like, partial	ENSDARG00000115519.1	pimr6	Pim proto-oncogene, serine/threonine kinase, related 6	8.56812	1.92067	0.981148	7.872	4.83548	-0.237871	1.71248	-0.138905	0.889526	0.999969
tmem70	PREDICTED: transmembrane protein 70, mitochondrial	ENSDARG00000078773.4	tmem70	transmembrane protein 70	562.283	544.509	546.499	496.92	537.553	-0.0848764	0.166444	-0.509938	0.610095	0.999969
ankrd45	PREDICTED: ankyrin repeat domain-containing protein 45 isoform X2	ENSDARG00000036038.2913	0	#N/A	0	0	3.92459	0	0.981148	3.395	4.21353	0.805737	0.420394	0.999969
impad1	PREDICTED: inositol monophosphatase 3	ENSDARG00000036038.7444	0	#N/A	1690.06	1838.08	1641.46	1720.03	1722.41	-0.0701484	0.108237	-0.648101	0.51692	0.999969
dars2	PREDICTED: aspartate--tRNA ligase, mitochondrial	ENSDARG00000060861.8	dars2	aspartyl-tRNA synthetase 2, mitochondrial	397.347	349.561	390.497	403.44	385.211	0.0888434	0.193703	0.458657	0.646481	0.999969
LOC109641757	PREDICTED: nuclear receptor corepressor 2-like	ENSDARG00000036038.2428	0	#N/A	152.084	148.852	156.984	139.728	149.412	-0.0202405	0.296963	-0.0681582	0.94566	0.999969
ca8	PREDICTED: carbonic anhydrase-related protein	ENSDARG00000039098.8	ca8	carbonic anhydrase VIII	27.8464	23.048	10.7926	9.83999	17.8817	-1.30162	0.849262	-1.53265	0.125361	0.999969
rab2a	PREDICTED: ras-related protein Rab-2A	ENSDARG00000036038.5141	0	#N/A	5790.98	5315.44	5586.65	5628.48	5580.39	0.0142468	0.0811353	0.175593	0.860614	0.999969
LOC109638330	PREDICTED: chromodomain-helicase-DNA-binding protein 7-like	ENSDARG00000075211.7	chd7	chromodomain helicase DNA binding protein 7	581.561	653.987	663.256	640.584	634.847	0.0769831	0.156808	0.490939	0.62347	0.999969
LOC109644224	PREDICTED: polypyrimidine tract-binding protein 2-like	ENSDARG00000036038.5694	0	#N/A	1605.45	1833.28	1684.63	1783.99	1726.84	0.0119824	0.113016	0.106024	0.915563	0.999969
dpyd	PREDICTED: dihydropyrimidine dehydrogenase	ENSDARG00000036038.7238	0	#N/A	1765.03	1651.77	1529.61	1563.58	1627.5	-0.143281	0.108268	-1.32339	0.185705	0.999969
cunh1orf27	PREDICTED: protein odr-4 homolog	ENSDARG00000042671.8	odr4	odr-4 GPCR localization factor homolog	466.963	443.674	366.949	443.784	430.342	-0.167415	0.189708	-0.882487	0.377514	0.999969
LOC109643617	PREDICTED: nucleoprotein TPR-like isoform X1	ENSDARG00000036038.4908	0	#N/A	3856.73	3118.2	3826.48	3583.73	3596.28	0.0877779	0.107046	0.819999	0.412217	0.999969
dusp12	PREDICTED: dual specificity protein phosphatase 12 isoform X1	ENSDARG00000036038.1645	0	#N/A	503.377	429.269	420.912	391.632	436.297	-0.198055	0.186935	-1.05949	0.289378	0.999969
LOC109637844	PREDICTED: olfactomedin-like protein 2B isoform X2	ENSDARG00000021480.10	olfml2bb	olfactomedin-like 2Bb	1.07102	0.960333	0	0.983999	0.753837	-1.04591	4.00473	-0.261169	0.793962	0.999969
LOC109647507	PREDICTED: protein Niban-like	ENSDARG00000036038.9443	0	#N/A	2.14203	16.3257	0.981148	10.824	7.56821	-0.652171	1.49353	-0.436663	0.662355	0.999969
kifap3	PREDICTED: kinesin-associated protein 3	ENSDARG00000008639.10	kifap3a	kinesin-associated protein 3a	1182.4	1101.5	1176.4	1277.23	1184.38	0.103742	0.123407	0.840655	0.400541	0.999969
LOC109638359	PREDICTED: potassium voltage-gated channel subfamily H member 6-like	ENSDARG00000029881.9	kcnh2a	potassium voltage-gated channel, subfamily H (eag-related), member 2a	3.21305	1.92067	0	0.983999	1.52943	-2.38223	3.03455	-0.785036	0.432432	0.999969
LOC109644205	PREDICTED: tRNA selenocysteine 1-associated protein 1-like	ENSDARG00000036038.5671	0	#N/A	2258.77	2330.73	2171.28	1966.03	2181.7	-0.149743	0.101749	-1.4717	0.141103	0.999969
LOC109644215	PREDICTED: fat storage-inducing transmembrane protein 1-like	ENSDARG00000036038.5682	0	#N/A	1130.99	1276.28	1120.47	1045.99	1143.43	-0.152564	0.127679	-1.1949	0.232124	0.999969
LOC109638363	PREDICTED: myosin-1-like	ENSDARG00000079782.7	myh7l	myosin heavy chain 7-like	0	0.960333	0	1.968	0.732083	0.978149	4.39317	0.222652	0.823806	0.999969
LOC109640947	PREDICTED: myosin-6	ENSDARG00000036038.1337	0	#N/A	6.42609	2.881	3.92459	8.856	5.52192	0.46327	1.5092	0.306965	0.75887	0.999969
LOC109638373	PREDICTED: myosin-7-like	ENSDARG00000079564.4	myh7	myosin heavy chain 7	0	1.92067	0	4.92	1.71017	1.33998	3.06825	0.436725	0.66231	0.999969
LOC109640928	PREDICTED: microtubule-associated protein 4-like isoform X4	ENSDARG00000036038.1298	0	#N/A	1.07102	7.68266	3.92459	1.968	3.66157	-0.579099	1.885	-0.307215	0.75868	0.999969
klhl20	PREDICTED: kelch-like protein 20	ENSDARG00000036038.5799	0	#N/A	1237.02	1421.29	1455.04	1455.34	1392.17	0.130094	0.119716	1.08669	0.277176	0.999969
LOC109637257	PREDICTED: BMP/retinoic acid-inducible neural-specific protein 3-like	ENSDARG00000014302.12	brinp2	bone morphogenetic protein/retinoic acid inducible neural-specific 2	26.7754	4.80166	7.84918	12.792	13.0546	-0.60703	1.0881	-0.557883	0.576924	0.999969
astn1	PREDICTED: astrotactin-1	ENSDARG00000068323.7	astn1	astrotactin 1	812.9	689.519	599.481	779.328	720.307	-0.123266	0.170535	-0.72282	0.469791	0.999969
pappa2	PREDICTED: pappalysin-2	ENSDARG00000076020.5	pappa2	pappalysin 2	29.9884	13.4447	27.4721	18.696	22.4003	0.0928607	0.786604	0.118053	0.906026	0.999969
rfwd2	PREDICTED: E3 ubiquitin-protein ligase RFWD2	ENSDARG00000036038.8479	0	#N/A	1308.78	1393.44	1440.32	1461.24	1400.95	0.102385	0.113486	0.902185	0.366958	0.999969
xrn1	PREDICTED: 5\\'-3\\' exoribonuclease 1	ENSDARG00000036038.4366	0	#N/A	3161.64	3466.8	3388.88	3715.58	3433.23	0.0997922	0.0942395	1.05892	0.289636	0.999969
LOC109646160	#N/A	#N/A	#N/A	#N/A	4.28406	0	0	3.936	2.05501	-0.112663	2.82434	-0.0398899	0.968181	0.999969
LOC109646762	PREDICTED: solute carrier family 12 member 7-like	ENSDARG00000036038.8651	0	#N/A	89.9653	125.804	83.3975	71.832	92.7496	-0.476796	0.38758	-1.23019	0.218627	0.999969
LOC109641642	PREDICTED: cysteine-rich secretory protein LCCL domain-containing 1-like	ENSDARG00000036038.2286	0	#N/A	0	0	0	0.983999	0.246	1.39846	4.99723	0.279846	0.779595	0.999969
LOC109641097	PREDICTED: protein FAM173B-like	ENSDARG00000036038.1544	0	#N/A	347.009	356.283	367.93	348.336	354.89	0.026221	0.197617	0.132686	0.894442	0.999969
LOC109644717	PREDICTED: E3 ubiquitin-protein ligase MARCH6-like	ENSDARG00000036038.6285	0	#N/A	3692.86	3755.86	3713.64	3792.33	3738.67	0.0109916	0.0835361	0.131579	0.895317	0.999969
LOC109641380	PREDICTED: ankyrin repeat domain-containing protein 33B-like	ENSDARG00000036038.1952	0	#N/A	0	13.4447	7.84918	14.76	9.01346	0.738108	1.42131	0.519317	0.60354	0.999969
ctnnd2	PREDICTED: catenin delta-2 isoform X6	ENSDARG00000036038.6790	0	#N/A	249.547	297.703	306.118	321.768	293.784	0.19722	0.221317	0.891122	0.372864	0.999969
pkia	PREDICTED: cAMP-dependent protein kinase inhibitor alpha	ENSDARG00000111257.1	ENSDARG00000111257.1	dkey-7n6.2 description	285.961	419.665	361.062	379.824	361.628	0.0685857	0.224722	0.305202	0.760212	0.999969
LOC109637092	PREDICTED: tyrosine-protein kinase Lyn-like	ENSDARG00000067916.7	lyn	LYN proto-oncogene, Src family tyrosine kinase	2.14203	1.92067	0	0	1.01567	-3.49009	3.75747	-0.92884	0.352972	0.999969
urod	PREDICTED: uroporphyrinogen decarboxylase	ENSDARG00000006818.8	urod	uroporphyrinogen decarboxylase	2589.71	2267.35	2348.87	2249.42	2363.84	-0.0785584	0.103618	-0.758154	0.448359	0.999969
zswim5	PREDICTED: zinc finger SWIM domain-containing protein 5	ENSDARG00000055900.6	zswim5	zinc finger, SWIM-type containing 5	1950.32	2194.36	2134	2122.49	2100.29	0.0379688	0.104213	0.364339	0.715605	0.999969
LOC109641416	PREDICTED: elongation of very long chain fatty acids protein 4-like	ENSDARG00000036038.1996	0	#N/A	0	5.762	1.9623	0	1.93107	-1.56079	2.92754	-0.533139	0.593937	0.999969
LOC109647684	PREDICTED: selenoprotein Pb-like	ENSDARG00000036038.9617	0	#N/A	0	0	0.981148	0	0.245287	1.39636	4.99738	0.279419	0.779923	0.999969
LOC109645275	PREDICTED: THAP domain-containing protein 1-like	ENSDARG00000036038.6957	0	#N/A	370.571	396.617	402.271	354.24	380.925	-0.0205869	0.195429	-0.105342	0.916104	0.999969
toe1	#N/A	#N/A	#N/A	#N/A	565.496	673.193	630.878	593.352	615.73	-0.0177972	0.164015	-0.10851	0.913591	0.999969
LOC109643689	PREDICTED: E3 ubiquitin-protein ligase RNF220-like isoform X1	ENSDARG00000036038.5000	0	#N/A	3980.96	4159.2	4133.57	4229.23	4125.74	0.0387972	0.0827579	0.468803	0.63921	0.999969
LOC109646917	PREDICTED: Krueppel-like factor 4	ENSDARG00000036038.8814	0	#N/A	17.1362	5.762	9.81148	8.856	10.3914	-0.288913	1.128	-0.256127	0.797852	0.999969
slc6a9	PREDICTED: sodium- and chloride-dependent glycine transporter 1 isoform X2	ENSDARG00000036038.4172	0	#N/A	4.28406	0	9.81148	3.936	4.50788	1.70299	1.86019	0.915492	0.359934	0.999969
LOC109641680	PREDICTED: leucine-rich repeat-containing protein 24-like	ENSDARG00000036038.2329	0	#N/A	1.07102	0	0	0	0.267754	-1.54512	4.98808	-0.309764	0.756741	0.999969
LOC109638002	PREDICTED: CMRF35-like molecule 8	ENSDARG00000101890.2	pigr	polymeric immunoglobulin receptor	696.16	656.868	640.689	617.952	652.917	-0.104009	0.15205	-0.684045	0.493947	0.999969
dad1	PREDICTED: dolichyl-diphosphooligosaccharide--protein glycosyltransferase subunit DAD1	ENSDARG00000036038.1474	0	#N/A	3500.08	4781.5	3987.38	4373.88	4160.71	0.0133989	0.122442	0.109431	0.912861	0.999969
abhd4	PREDICTED: protein ABHD4	ENSDARG00000102887.2	abhd4	abhydrolase domain containing 4	1430.88	1519.25	1442.29	1592.11	1496.13	0.0403702	0.114866	0.351454	0.725248	0.999969
LOC109647378	PREDICTED: protein-glutamine gamma-glutamyltransferase K-like	ENSDARG00000036038.9297	0	#N/A	2372.3	2670.69	2548.04	2607.6	2549.66	0.0314786	0.0994413	0.316554	0.751582	0.999969
nop9	PREDICTED: nucleolar protein 9	ENSDARG00000036038.9397	0	#N/A	934.996	838.37	965.449	835.416	893.558	0.0227123	0.143275	0.158523	0.874045	0.999969
LOC109647488	#N/A	ENSDARG00000036038.11905	0	#N/A	32.1305	48.0166	14.7172	24.6	29.8661	-1.02948	0.679379	-1.51533	0.12969	0.999969
rem2	PREDICTED: GTP-binding protein REM 2	ENSDARG00000074064.4	rem2	RAS (RAD and GEM)-like GTP binding 2	1.07102	1.92067	3.92459	0	1.72907	0.387917	2.7853	0.139273	0.889234	0.999969
LOC109647388	PREDICTED: capping protein, Arp2/3 and myosin-I linker protein 3-like isoform X4	ENSDARG00000036038.9308	0	#N/A	0	0	1.9623	3.936	1.47457	3.98259	3.2428	1.22813	0.219397	0.999969
cdh24	PREDICTED: cadherin-24	ENSDARG00000077996.5	cdh24b	cadherin 24, type 2b	38.5565	46.096	33.359	48.216	41.5569	-0.0545908	0.562227	-0.0970974	0.922649	0.999969
LOC109638400	PREDICTED: proteasome subunit beta type-5-like	ENSDARG00000111880.1	psmb5	proteasome 20S subunit beta 5	10368.5	9699.36	9749.66	9430.65	9812.04	-0.0651573	0.0738154	-0.882706	0.377395	0.999969
LOC109638411	PREDICTED: proteasome subunit beta type-11-like	ENSDARG00000110376.1	psmb11a	proteasome 20S subunit beta 11a	1.07102	3.84133	0	0	1.22809	-3.76798	3.51258	-1.07271	0.283402	0.999969
prmt5	PREDICTED: protein arginine N-methyltransferase 5 isoform X1	ENSDARG00000036038.7844	0	#N/A	5291.89	6442.87	6333.31	6293.66	6090.43	0.105419	0.0958669	1.09964	0.271489	0.999969
slc7a8	PREDICTED: large neutral amino acids transporter small subunit 2	ENSDARG00000036038.9688	0	#N/A	2.14203	2.881	0.981148	2.952	2.23904	-0.354986	2.2766	-0.155928	0.87609	0.999969
LOC109643367	PREDICTED: AP-1 complex subunit gamma-1-like isoform X1	ENSDARG00000036038.4590	0	#N/A	808.616	807.64	865.372	928.896	852.631	0.150737	0.136736	1.10239	0.270292	0.999969
LOC109643391	PREDICTED: NEDD8	ENSDARG00000036038.4620	0	#N/A	1352.69	1429.94	1379.49	1472.06	1408.55	0.0350431	0.114611	0.305757	0.75979	0.999969
LOC109643381	PREDICTED: uncharacterized protein LOC109643381	ENSDARG00000036038.4611	0	#N/A	0	0	0	4.92	1.23	3.72085	3.84977	0.966513	0.333787	0.999969
rnf212b	PREDICTED: RING finger protein 212B	ENSDARG00000036038.2950	0	#N/A	0	1.92067	0	9.83999	2.94017	2.33377	2.53651	0.920073	0.357534	0.999969
LOC109644799	PREDICTED: homeobox and leucine zipper protein Homez-like	ENSDARG00000036038.6373	0	#N/A	1165.26	978.579	987.034	1138.49	1067.34	-0.0117153	0.140712	-0.0832578	0.933647	0.999969
dhrs1	PREDICTED: dehydrogenase/reductase SDR family member 1	ENSDARG00000116842.1	dhrs1	dehydrogenase/reductase (SDR family) member 1	2987.06	3359.24	3319.22	3284.59	3237.53	0.0570353	0.0938159	0.60795	0.543221	0.999969
LOC109638419	PREDICTED: putative leucine-rich repeat-containing protein DDB_G0290503	ENSDARG00000115074.1	BX465202.2	si	57.8348	72.9853	45.1328	42.312	54.5662	-0.5824	0.487827	-1.19387	0.232531	0.999969
cunh14orf119	PREDICTED: uncharacterized protein C14orf119 homolog	ENSDARG00000036038.9160	0	#N/A	1466.22	1452.98	1372.63	1524.22	1454.01	-0.0110668	0.114963	-0.0962636	0.923311	0.999969
acin1	PREDICTED: apoptotic chromatin condensation inducer in the nucleus	ENSDARG00000036038.553	0	#N/A	7595.64	6841.41	7295.81	6653.8	7096.67	-0.049381	0.0852988	-0.578917	0.562645	0.999969
LOC109640512	PREDICTED: matrix metalloproteinase-14-like	ENSDARG00000036038.696	0	#N/A	4454.35	4695.07	4395.54	4460.47	4501.36	-0.0471676	0.0815785	-0.578186	0.563138	0.999969
LOC109640438	PREDICTED: sal-like protein 2 isoform X1	ENSDARG00000036038.563	0	#N/A	10.7102	3.84133	0	6.888	5.35987	-1.07562	1.73732	-0.619126	0.535833	0.999969
LOC109640564	PREDICTED: E3 ubiquitin/ISG15 ligase TRIM25-like	ENSDARG00000036038.766	0	#N/A	78.1841	57.62	42.1893	49.2	56.7983	-0.569825	0.483822	-1.17776	0.238894	0.999969
LOC109640656	PREDICTED: cerebellin-1-like	ENSDARG00000036038.901	0	#N/A	2.14203	4.80166	0	8.856	3.94992	0.346175	1.98885	0.174058	0.86182	0.999969
LOC109640375	PREDICTED: chromodomain-helicase-DNA-binding protein 8-like isoform X1	ENSDARG00000036038.469	0	#N/A	4435.07	4644.17	4328.82	4688.76	4524.21	-0.00995347	0.0849066	-0.117228	0.906679	0.999969
LOC109640493	PREDICTED: TOX high mobility group box family member 4-A-like	ENSDARG00000036038.661	0	#N/A	1096.72	1097.66	978.204	1134.55	1076.78	-0.0547084	0.131146	-0.417158	0.676563	0.999969
LOC109640580	PREDICTED: zinc finger protein-like	ENSDARG00000036038.790	0	#N/A	162.794	208.392	205.06	167.28	185.882	0.00312684	0.281919	0.0110913	0.991151	0.999969
LOC109640599	PREDICTED: calsequestrin-1-like isoform X5	ENSDARG00000036038.811	0	#N/A	6.42609	0.960333	0	1.968	2.33861	-1.90277	2.52217	-0.754418	0.450598	0.999969
LOC109640626	PREDICTED: crystallin J1A-like	ENSDARG00000036038.854	0	#N/A	833.25	713.527	711.332	689.784	736.973	-0.141952	0.151016	-0.939979	0.347228	0.999969
eif2b5	PREDICTED: translation initiation factor eIF-2B subunit epsilon	ENSDARG00000036038.649	0	#N/A	2009.22	1920.67	1977.99	2004.41	1978.07	0.0193365	0.100485	0.192431	0.847405	0.999969
LOC109640652	PREDICTED: mitochondrial ubiquitin ligase activator of nfkb 1-A-like	ENSDARG00000036038.885	0	#N/A	291.316	249.686	222.721	247.968	252.923	-0.200029	0.236732	-0.844962	0.398132	0.999969
LOC109640590	PREDICTED: vasoactive intestinal polypeptide receptor-like	ENSDARG00000036038.800	0	#N/A	89.9653	127.724	118.719	117.096	113.376	0.113268	0.351876	0.321899	0.747529	0.999969
LOC109640520	PREDICTED: kelch-like protein 40a	ENSDARG00000036038.706	0	#N/A	433.761	418.705	441.516	482.16	444.036	0.115942	0.180296	0.643066	0.520181	0.999969
hhatl	PREDICTED: protein-cysteine N-palmitoyltransferase HHAT-like protein isoform X3	ENSDARG00000036038.726	0	#N/A	0	7.68266	7.84918	21.648	9.29496	1.92111	1.39579	1.37636	0.168709	0.999969
LOC109640635	PREDICTED: CTD small phosphatase-like protein isoform X1	ENSDARG00000036038.866	0	#N/A	2015.65	2413.32	2175.2	2351.76	2238.98	0.0310373	0.112561	0.275739	0.782749	0.999969
LOC109640476	PREDICTED: 1-phosphatidylinositol 4,5-bisphosphate phosphodiesterase delta-1-like isoform X2	ENSDARG00000036038.627	0	#N/A	0	1.92067	0.981148	0	0.725453	-0.976819	4.41334	-0.221333	0.824833	0.999969
LOC109640554	PREDICTED: serine/threonine-protein kinase OSR1-like	ENSDARG00000036038.756	0	#N/A	1581.89	1503.88	1635.57	1770.22	1622.89	0.142573	0.110111	1.29481	0.195387	0.999969
LOC109638430	PREDICTED: solute carrier family 22 member 13-like	ENSDARG00000056551.8	slc22a13a	solute carrier family 22 member 13a	29.9884	37.453	32.3779	25.584	31.3508	-0.219838	0.638181	-0.344476	0.730489	0.999969
LOC109638439	PREDICTED: solute carrier family 22 member 14-like	ENSDARG00000056551.8	slc22a13a	solute carrier family 22 member 13a	4.28406	12.4843	5.88689	3.936	6.64782	-0.776626	1.3927	-0.557641	0.577089	0.999969
LOC109640402	PREDICTED: xin actin-binding repeat-containing protein 1-like isoform X2	ENSDARG00000036038.512	0	#N/A	160.652	194.948	167.776	189.912	178.322	0.00727924	0.279415	0.0260517	0.979216	0.999969
LOC109640529	PREDICTED: cysteine/serine-rich nuclear protein 1-like	ENSDARG00000036038.717	0	#N/A	942.493	894.07	957.6	829.512	905.919	-0.0391162	0.139643	-0.280115	0.779389	0.999969
LOC109640571	PREDICTED: Golgi reassembly-stacking protein 1-like	ENSDARG00000036038.779	0	#N/A	991.76	1037.16	1037.07	998.759	1016.19	0.00468642	0.127187	0.0368468	0.970607	0.999969
wdr48	PREDICTED: WD repeat-containing protein 48 isoform X2	ENSDARG00000036038.675	0	#N/A	1067.8	1006.43	1035.11	1032.22	1035.39	-0.00451319	0.126319	-0.0357286	0.971499	0.999969
LOC109640420	PREDICTED: sodium channel protein type 4 subunit alpha-like	ENSDARG00000036038.540	0	#N/A	193.854	179.582	165.814	163.344	175.648	-0.181622	0.27404	-0.662757	0.507486	0.999969
LOC109640461	PREDICTED: zinc finger protein 420-like isoform X1	ENSDARG00000036038.599	0	#N/A	951.061	897.911	850.655	993.839	923.367	-0.00325349	0.140043	-0.023232	0.981465	0.999969
col6a1	PREDICTED: collagen alpha-1(VI) chain	ENSDARG00000036038.6010	0	#N/A	2550.09	2674.53	2634.38	2829	2672	0.0642952	0.0947752	0.678397	0.49752	0.999969
col6a2	PREDICTED: collagen alpha-2(VI) chain isoform X1	ENSDARG00000036038.6604	0	#N/A	1459.79	1354.07	1427.57	1365.79	1401.81	-0.0102089	0.114912	-0.0888407	0.929209	0.999969
LOC109641196	PREDICTED: uncharacterized protein LOC109641196	ENSDARG00000036038.1699	0	#N/A	0	1.92067	1.9623	5.904	2.44674	2.00894	2.43242	0.825903	0.408859	0.999969
orc2	PREDICTED: origin recognition complex subunit 2	ENSDARG00000036038.5810	0	#N/A	1183.47	1222.5	1084.17	1158.17	1162.08	-0.101779	0.121771	-0.835824	0.403254	0.999969
cunh21orf2	PREDICTED: protein C21orf2	ENSDARG00000036038.5821	0	#N/A	369.5	377.411	390.497	384.744	380.538	0.0535815	0.190819	0.280797	0.778866	0.999969
rpl37a	PREDICTED: 60S ribosomal protein L37a	ENSDARG00000036038.5830	0	#N/A	20061.2	18795.6	16817.9	17897	18392.9	-0.162563	0.0717013	-2.26722	0.0233769	0.999969
pecr	PREDICTED: peroxisomal trans-2-enoyl-CoA reductase	ENSDARG00000036038.1686	0	#N/A	242.049	296.743	279.627	263.712	270.533	0.010969	0.231526	0.0473772	0.962213	0.999969
ndufb3	PREDICTED: NADH dehydrogenase	ENSDARG00000036038.9677	0	#N/A	832.179	617.494	667.18	707.496	706.087	-0.0754757	0.170828	-0.441824	0.658617	0.999969
LOC109647733	PREDICTED: UDP-glucuronosyltransferase-like	ENSDARG00000036038.9666	0	#N/A	104.959	139.248	119.7	97.4159	115.331	-0.171181	0.349534	-0.489741	0.624317	0.999969
LOC109637791	PREDICTED: uncharacterized protein LOC109637791	ENSDARG00000101271.2	ENSDARG00000101271.2	ch211-227n13.3 description	341.654	311.148	279.627	379.824	328.063	0.0150524	0.224532	0.0670393	0.94655	0.999969
mcm6	PREDICTED: DNA replication licensing factor MCM6	ENSDARG00000036038.8457	0	#N/A	3021.33	3523.46	3283.9	3522.72	3337.85	0.0561982	0.100067	0.561605	0.574385	0.999969
tmbim1	PREDICTED: protein lifeguard 3	ENSDARG00000036038.7463	0	#N/A	2218.07	2471.9	2361.62	2480.66	2383.06	0.0457303	0.100938	0.453053	0.650511	0.999969
LOC109637364	PREDICTED: caspase-8-like isoform X2	ENSDARG00000058325.7	casp8	caspase 8, apoptosis-related cysteine peptidase	1096.72	1086.14	977.223	864.936	1006.25	-0.24476	0.131772	-1.85746	0.0632464	0.999969
catip	PREDICTED: ciliogenesis-associated TTC17-interacting protein	ENSDARG00000036038.2472	0	#N/A	57.8348	60.501	89.2844	61.992	67.403	0.354045	0.447864	0.790518	0.429225	0.999969
LOC109641073	PREDICTED: caspase-8-like	ENSDARG00000036038.1509	0	#N/A	1439.44	1354.07	1284.32	1147.34	1306.29	-0.199873	0.121139	-1.64994	0.0989549	0.999969
LOC109642109	PREDICTED: interleukin-5 receptor subunit alpha-like	ENSDARG00000036038.2902	0	#N/A	0	1.92067	0	7.872	2.44817	2.01404	2.69702	0.746764	0.455206	0.999969
LOC109641218	PREDICTED: SH2 domain-containing protein 1A-like	ENSDARG00000036038.1724	0	#N/A	62.1189	106.597	35.3213	79.704	70.9353	-0.554843	0.503317	-1.10237	0.270299	0.999969
cunhxorf38	PREDICTED: uncharacterized protein CXorf38 homolog	#N/A	0	#N/A	232.41	239.123	241.362	235.176	237.018	0.0150596	0.237279	0.0634678	0.949394	0.999969
pcdh8	PREDICTED: protocadherin-8	ENSDARG00000036038.9797	0	#N/A	0	0	0	6.888	1.722	4.20629	3.39109	1.2404	0.214828	0.999969
cnmd	PREDICTED: leukocyte cell-derived chemotaxin 1	ENSDARG00000036038.5583	0	#N/A	824.682	782.671	785.899	721.272	778.631	-0.0925679	0.143312	-0.645918	0.518332	0.999969
gpatch2	PREDICTED: G patch domain-containing protein 2 isoform X2	ENSDARG00000036038.5557	0	#N/A	647.964	619.415	647.557	597.288	628.056	-0.0256262	0.155658	-0.164631	0.869234	0.999969
sugt1	PREDICTED: protein SGT1 homolog isoform X2	ENSDARG00000036038.9759	0	#N/A	2099.19	2125.22	2219.36	2173.65	2154.35	0.0564126	0.0970524	0.581259	0.561066	0.999969
LOC109647223	PREDICTED: ETS-related transcription factor Elf-1-like isoform X1	ENSDARG00000036038.9124	0	#N/A	1301.28	1568.22	1418.74	1454.35	1435.65	0.0011049	0.124486	0.0088757	0.992918	0.999969
LOC109638456	PREDICTED: endothelin B receptor-like	ENSDARG00000089334.3	ednrba	endothelin receptor Ba	17.1362	7.68266	9.81148	12.792	11.8556	-0.130216	1.04424	-0.124699	0.900762	0.999969
LOC109637005	PREDICTED: kidney mitochondrial carrier protein 1	ENSDARG00000026680.9	slc25a14	solute carrier family 25 member 14	551.573	425.427	538.65	577.608	523.314	0.193526	0.183416	1.05512	0.291369	0.999969
LOC109641985	PREDICTED: glutamate-rich protein 2-like	ENSDARG00000036038.2720	0	#N/A	0	0	0	1.968	0.492	2.39885	4.89213	0.49035	0.623886	0.999969
LOC109637556	PREDICTED: glutamate decarboxylase 1-like	ENSDARG00000027419.11	gad1b	glutamate decarboxylase 1b	25.7044	9.60333	11.7738	13.776	15.2144	-0.46177	0.946243	-0.488004	0.625547	0.999969
LOC109646129	PREDICTED: Golgi reassembly-stacking protein 2-like	ENSDARG00000036038.7969	0	#N/A	4037.73	3668.47	3960.89	3628.99	3824.02	-0.0216927	0.0922064	-0.235262	0.814005	0.999969
LOC109645343	PREDICTED: serine/threonine-protein kinase tousled-like 1-B isoform X4	ENSDARG00000036038.7055	0	#N/A	2862.82	2735.03	2668.72	2818.17	2771.19	-0.0287299	0.0926588	-0.310061	0.756515	0.999969
LOC109638464	PREDICTED: unconventional myosin-VIIa-like	ENSDARG00000077201.6	myo7bb	myosin VIIBb	572.993	679.916	637.746	688.8	644.864	0.0815209	0.161459	0.504901	0.613628	0.999969
dis3l2	PREDICTED: DIS3-like exonuclease 2	ENSDARG00000036038.3639	0	#N/A	3721.78	3774.11	3882.4	3901.56	3819.96	0.05436	0.0827748	0.656721	0.51136	0.999969
LOC109642636	PREDICTED: probable G-protein coupled receptor 158	ENSDARG00000036038.3627	0	#N/A	114.599	139.248	119.7	150.552	131.025	0.0891292	0.326393	0.273073	0.784797	0.999969
LOC109642649	PREDICTED: annexin A13-like isoform X1	ENSDARG00000036038.3654	0	#N/A	5770.63	6312.27	5957.53	6202.15	6060.64	0.00895107	0.0814782	0.109858	0.912522	0.999969
LOC109647060	#N/A	ENSDARG00000036038.11880	0	#N/A	0	1.92067	1.9623	3.936	1.95474	1.59663	2.6383	0.605175	0.545063	0.999969
LOC109647030	PREDICTED: abl interactor 1-like isoform X4	ENSDARG00000036038.8926	0	#N/A	2876.75	2865.63	2944.42	2863.44	2887.56	0.0163754	0.0892709	0.183435	0.854457	0.999969
LOC109641952	PREDICTED: acyl-CoA-binding domain-containing protein 5A-like isoform X1	ENSDARG00000036038.2673	0	#N/A	2.14203	13.4447	9.81148	15.744	10.2855	0.702958	1.19578	0.587868	0.556621	0.999969
LOC109646441	PREDICTED: ATP-dependent zinc metalloprotease YME1L1-like isoform X1	ENSDARG00000036038.8311	0	#N/A	1036.74	918.078	978.204	1003.68	984.176	0.0204153	0.132984	0.153517	0.877991	0.999969
ptchd3	PREDICTED: patched domain-containing protein 3	ENSDARG00000036038.8301	0	#N/A	2.14203	7.68266	17.6607	1.968	7.36334	0.990208	1.45948	0.678468	0.497475	0.999969
LOC109647593	PREDICTED: ras-related protein Rab-18-B-like	ENSDARG00000036038.9530	0	#N/A	1920.33	2304.8	1890.67	2208.09	2080.97	-0.0443053	0.12097	-0.36625	0.714178	0.999969
LOC109638475	PREDICTED: homeobox protein Mohawk-like	ENSDARG00000114299.1	mkxa	mohawk homeobox a	12.8522	11.524	0	15.744	10.03	-0.630544	1.3732	-0.45918	0.646105	0.999969
LOC109641776	PREDICTED: MAGUK p55 subfamily member 7-like	ENSDARG00000036038.2462	0	#N/A	335.228	372.609	378.723	381.792	367.088	0.102921	0.196373	0.52411	0.600202	0.999969
LOC109645372	PREDICTED: WW domain-containing adapter protein with coiled-coil-like	ENSDARG00000036038.7087	0	#N/A	3175.56	3401.5	3512.51	3525.67	3403.81	0.0975356	0.0878689	1.11001	0.266993	0.999969
LOC109646992	PREDICTED: phospholipid phosphatase 3-like isoform X1	ENSDARG00000036038.8889	0	#N/A	3485.08	4024.75	3706.78	3873.02	3772.41	0.0130251	0.0952497	0.136746	0.891231	0.999969
LOC109637587	PREDICTED: disabled homolog 1-like isoform X2	ENSDARG00000003290.12	dab1b	DAB adaptor protein 1b	8.56812	0.960333	9.81148	4.92	6.06498	0.640327	1.52774	0.419133	0.675119	0.999969
LOC109645815	PREDICTED: SUN domain-containing ossification factor-like isoform X1	ENSDARG00000036038.7591	0	#N/A	2365.87	2814.74	2697.17	2935.27	2703.26	0.120158	0.107792	1.11472	0.264969	0.999969
LOC109638496	PREDICTED: dynamin-3-like	ENSDARG00000032238.9	dnm3a	dynamin 3a	2565.08	2429.64	2433.25	2458.03	2471.5	-0.0299924	0.0944804	-0.317445	0.750906	0.999969
LOC109646537	PREDICTED: myocilin-like isoform X1	ENSDARG00000036038.8417	0	#N/A	14.9942	13.4447	34.3402	33.456	24.0588	1.25444	0.73281	1.71182	0.0869295	0.999969
LOC109646553	PREDICTED: phospholipid phosphatase 6-like	ENSDARG00000036038.8434	0	#N/A	8.56812	0	0	1.968	2.63403	-2.11643	2.63167	-0.804215	0.421273	0.999969
LOC109646563	PREDICTED: peroxiredoxin-6-like	ENSDARG00000036038.8445	0	#N/A	3.21305	0	0.981148	0.983999	1.29455	-0.698486	3.17064	-0.220298	0.825639	0.999969
fggy	PREDICTED: FGGY carbohydrate kinase domain-containing protein isoform X1	ENSDARG00000036038.8359	0	#N/A	498.022	431.189	351.251	398.52	419.745	-0.308865	0.191374	-1.61393	0.106542	0.999969
jun	PREDICTED: transcription factor AP-1	ENSDARG00000036038.5343	0	#N/A	1832.51	1644.09	1726.82	1607.86	1702.82	-0.0597076	0.111861	-0.533768	0.593502	0.999969
tada1	PREDICTED: transcriptional adapter 1	ENSDARG00000036038.5332	0	#N/A	952.132	1007.39	1023.34	984.983	991.96	0.0352061	0.128808	0.273321	0.784606	0.999969
LOC109637887	PREDICTED: angiopoietin-related protein 1-like	ENSDARG00000012071.10	angptl1a	angiopoietin-like 1a	2089.55	2177.07	2004.48	2048.69	2079.95	-0.0742096	0.0989217	-0.750186	0.453143	0.999969
LOC109641501	PREDICTED: protein zyg-11 homolog isoform X1	ENSDARG00000036038.2107	0	#N/A	8.56812	7.68266	0	7.872	6.03069	-1.04565	1.63179	-0.640802	0.521652	0.999969
LOC109642206	PREDICTED: leucine-rich repeat-containing protein 52-like	ENSDARG00000036038.3018	0	#N/A	2.14203	1.92067	0	1.968	1.50767	-1.04562	2.92657	-0.357285	0.720878	0.999969
mgst3	PREDICTED: microsomal glutathione S-transferase 3	ENSDARG00000102744.2	mgst3a	microsomal glutathione S-transferase 3a	1703.98	1732.44	1616.93	1598.02	1662.84	-0.0961845	0.105424	-0.912362	0.361578	0.999969
LOC109636926	PREDICTED: mucin-5AC-like	ENSDARG00000096791.2	ENSDARG00000096791.2	ch73-344o19.1 description	46.0536	36.4926	29.4344	47.232	39.8032	-0.1053	0.581756	-0.181004	0.856364	0.999969
LOC109645627	PREDICTED: importin-13-like	ENSDARG00000036038.7371	0	#N/A	33.2015	24.9686	21.5852	16.728	24.1208	-0.600807	0.72881	-0.824366	0.409731	0.999969
LOC109645638	PREDICTED: fizzy-related protein homolog	ENSDARG00000036038.7382	0	#N/A	1171.69	1375.2	1254.89	1229.02	1257.7	-0.0367783	0.126128	-0.291595	0.770596	0.999969
LOC109646308	PREDICTED: cAMP-specific 3\\',5\\'-cyclic phosphodiesterase 4B-like isoform X1	ENSDARG00000036038.8164	0	#N/A	204.564	228.559	256.08	273.552	240.689	0.289469	0.23863	1.21305	0.225112	0.999969
LOC109647656	PREDICTED: leptin receptor gene-related protein	ENSDARG00000036038.9589	0	#N/A	3321.22	3284.34	3362.39	3269.83	3309.44	0.0058529	0.0861981	0.0679006	0.945865	0.999969
LOC109637698	PREDICTED: coiled-coil domain-containing protein 39-like isoform X1	ENSDARG00000100981.2	CCDC39	coiled-coil domain containing 39	3.21305	0	3.92459	1.968	2.27641	0.891611	2.45568	0.363082	0.716544	0.999969
LOC109637714	PREDICTED: phosphoglucomutase-1-like	ENSDARG00000013561.8	pgm1	phosphoglucomutase 1	2.14203	3.84133	11.7738	1.968	4.93128	1.19445	1.6662	0.71687	0.473455	0.999969
LOC109638156	PREDICTED: angiopoietin-related protein 3-like	ENSDARG00000044365.8	angptl3	angiopoietin-like 3	3.21305	0	0	0	0.803261	-3.14661	4.57904	-0.687176	0.491972	0.999969
LOC109643660	PREDICTED: KN motif and ankyrin repeat domain-containing protein 4-like	ENSDARG00000036038.4962	0	#N/A	4305.48	3679.03	4049.2	3679.17	3928.22	-0.0467059	0.0996033	-0.468919	0.639128	0.999969
LOC109643645	PREDICTED: low-density lipoprotein receptor-related protein 8-like isoform X2	ENSDARG00000036038.4942	0	#N/A	38.5565	42.2546	32.3779	62.976	44.0413	0.238074	0.569156	0.418294	0.675733	0.999969
LOC109638501	PREDICTED: low-density lipoprotein receptor-related protein 8-like	ENSDARG00000070074.7	lrp8	low density lipoprotein receptor-related protein 8, apolipoprotein e receptor	0	0	1.9623	0.983999	0.736574	2.98128	4.30707	0.692183	0.488822	0.999969
LOC109641661	PREDICTED: transmembrane protein 125-like	ENSDARG00000036038.2308	0	#N/A	0	0	1.9623	0	0.490574	2.39505	4.89241	0.489543	0.624457	0.999969
LOC109638507	PREDICTED: membrane protein FAM159A-like	ENSDARG00000112217.1	SHISAL2A	shisa like 2A	0	1.92067	0.981148	1.968	1.21745	0.602736	3.21592	0.187423	0.851329	0.999969
slc1a7	PREDICTED: excitatory amino acid transporter 5	ENSDARG00000034940.10	slc1a7a	solute carrier family 1 member 7a	8.56812	10.5637	5.88689	6.888	7.97667	-0.583915	1.23606	-0.472399	0.636642	0.999969
scp2	PREDICTED: non-specific lipid-transfer protein	ENSDARG00000036038.8490	0	#N/A	386.636	305.386	339.477	410.328	360.457	0.116889	0.214741	0.544327	0.586217	0.999969
cunh1orf123	PREDICTED: UPF0587 protein C1orf123 homolog	ENSDARG00000036038.8502	0	#N/A	336.299	261.21	303.175	408.36	327.261	0.253205	0.233786	1.08306	0.27878	0.999969
LOC109643940	PREDICTED: uridine-cytidine kinase 2-B	ENSDARG00000036038.5321	0	#N/A	2134.53	2758.08	2464.64	2703.05	2515.07	0.078329	0.121833	0.642921	0.520275	0.999969
LOC109643918	PREDICTED: aldehyde dehydrogenase family 9 member A1-B-like	ENSDARG00000036038.5301	0	#N/A	888.942	819.164	839.862	916.104	866.018	0.0402665	0.138941	0.28981	0.771962	0.999969
LOC109643929	PREDICTED: HORMA domain-containing protein 1-like	ENSDARG00000036038.5313	0	#N/A	33.2015	17.286	23.5475	22.632	24.1667	-0.12486	0.741653	-0.168354	0.866305	0.999969
LOC109647605	PREDICTED: peroxiredoxin-1	ENSDARG00000036038.9541	0	#N/A	3627.53	3335.24	3450.7	3382.01	3448.87	-0.0269501	0.0891647	-0.302251	0.762461	0.999969
LOC109640964	PREDICTED: histone-binding protein N1/N2-like	ENSDARG00000036038.1357	0	#N/A	1362.33	1329.1	1356.93	1240.82	1322.3	-0.0509899	0.117614	-0.433536	0.664625	0.999969
gpbp1l1	PREDICTED: vasculin-like protein 1 isoform X2	ENSDARG00000036038.3941	0	#N/A	4577.52	4545.25	4463.24	4350.26	4484.07	-0.0497349	0.0801332	-0.620653	0.534828	0.999969
LOC109642897	PREDICTED: transmembrane protein 69-like isoform X1	ENSDARG00000036038.3967	0	#N/A	656.532	766.345	704.464	752.76	720.025	0.0336373	0.153173	0.219604	0.82618	0.999969
ipp	PREDICTED: actin-binding protein IPP	ENSDARG00000036038.3933	0	#N/A	589.058	551.231	521.971	514.632	544.223	-0.137174	0.164102	-0.835907	0.403207	0.999969
LOC109646274	PREDICTED: phosphatidylinositol 3-kinase regulatory subunit gamma-like isoform X2	ENSDARG00000036038.8128	0	#N/A	803.261	799.957	708.389	726.192	759.45	-0.160325	0.141654	-1.13181	0.257716	0.999969
LOC109637470	PREDICTED: SH3-containing GRB2-like protein 3-interacting protein 1 isoform X1	ENSDARG00000101215.2	sgip1b	SH3GL interacting endocytic adaptor 1b	52.4797	52.8183	38.2648	27.552	42.7787	-0.677918	0.552055	-1.22799	0.219451	0.999969
mier1	PREDICTED: mesoderm induction early response protein 1 isoform X1	ENSDARG00000036038.5774	0	#N/A	1648.29	1803.5	1679.72	1720.03	1712.89	-0.0222886	0.108157	-0.206077	0.836731	0.999969
LOC109644310	PREDICTED: UDP-N-acetylglucosamine/UDP-glucose/GDP-mannose transporter-like	ENSDARG00000036038.5787	0	#N/A	916.789	900.792	818.277	937.752	893.402	-0.0496369	0.13887	-0.357434	0.720767	0.999969
LOC109644370	PREDICTED: plasminogen activator inhibitor 1 RNA-binding protein-like	ENSDARG00000036038.5852	0	#N/A	7590.28	7255.31	7176.11	7396.72	7354.61	-0.0266644	0.0747352	-0.356785	0.721253	0.999969
LOC109644359	PREDICTED: 3-keto-steroid reductase-like	ENSDARG00000036038.5842	0	#N/A	2710.74	2419.08	2584.34	2471.81	2546.49	-0.0204937	0.0996696	-0.205617	0.83709	0.999969
LOC109641274	PREDICTED: discoidin domain-containing receptor 2-like	ENSDARG00000036038.1800	0	#N/A	362.003	291.941	292.382	254.856	300.296	-0.255897	0.225609	-1.13425	0.256691	0.999969
LOC109641518	PREDICTED: carboxyl-terminal PDZ ligand of neuronal nitric oxide synthase protein-like	ENSDARG00000036038.2127	0	#N/A	0	1.92067	0	0	0.480166	-2.41707	4.89779	-0.493503	0.621657	0.999969
LOC109641493	PREDICTED: regulator of G-protein signaling 5-like	ENSDARG00000036038.2095	0	#N/A	6.42609	7.68266	3.92459	0	4.50834	-1.84608	1.83455	-1.00629	0.314278	0.999969
LOC109638015	PREDICTED: regulator of G-protein signaling 21-like	ENSDARG00000036106.7	rgs18	regulator of G protein signaling 18	0	0	1.9623	0	0.490574	2.39505	4.89241	0.489543	0.624457	0.999969
trove2	PREDICTED: 60 kDa SS-A/Ro ribonucleoprotein	ENSDARG00000089225.4	ro60	Ro60, Y RNA binding protein	12.8522	3.84133	3.92459	2.952	5.89252	-1.27422	1.49628	-0.851593	0.39444	0.999969
cdc73	PREDICTED: parafibromin	ENSDARG00000036038.7197	0	#N/A	2388.36	2451.73	2598.08	2486.57	2481.18	0.0710157	0.0941545	0.754247	0.450701	0.999969
b3galt2	PREDICTED: beta-1,3-galactosyltransferase 2	ENSDARG00000036038.7206	0	#N/A	0	5.762	9.81148	5.904	5.36937	1.42953	1.70327	0.839288	0.401308	0.999969
LOC109641813	PREDICTED: complement factor H-related protein 1-like, partial	ENSDARG00000036038.2504	0	#N/A	6.42609	0	0	0	1.60652	-4.14693	3.48133	-1.19119	0.233578	0.999969
zbtb41	PREDICTED: zinc finger and BTB domain-containing protein 41	ENSDARG00000054984.8	zbtb41	zinc finger and BTB domain containing 41	442.329	502.254	521.971	556.944	505.874	0.191089	0.17342	1.10188	0.270512	0.999969
LOC109639246	PREDICTED: protein crumbs homolog 1-like	ENSDARG00000100506.2	crb1	crumbs cell polarity complex component 1	4.28406	7.68266	9.81148	0	5.44455	-0.288852	1.72898	-0.167065	0.867319	0.999969
LOC109639413	PREDICTED: uncharacterized protein LOC109639413 isoform X3	ENSDARG00000060646.8	senp5	SUMO specific peptidase 5	358.79	242.964	283.552	260.76	286.516	-0.142966	0.246171	-0.58076	0.561402	0.999969
LOC109639549	PREDICTED: alpha-2-HS-glycoprotein-like	ENSDARG00000069293.5	ahsg2	alpha-2-HS-glycoprotein 2	0	1.92067	0	0	0.480166	-2.41707	4.89779	-0.493503	0.621657	0.999969
LOC109639227	PREDICTED: melanoma-associated antigen C1-like	ENSDARG00000115406.1	LO018315.5	uncharacterized LOC100334068	57.8348	44.1753	35.3213	27.552	41.2209	-0.696718	0.564735	-1.23371	0.217311	0.999969
LOC109639753	PREDICTED: profilin-2-like isoform X1	ENSDARG00000012682.11	pfn2l	profilin 2 like	5176.22	5758.15	5487.56	5986.65	5602.15	0.0693106	0.087666	0.790621	0.429165	0.999969
LOC109639296	PREDICTED: TSC22 domain family protein 2-like	ENSDARG00000041839.9	tsc22d2	TSC22 domain family 2	3967.04	3941.21	3903.01	3902.54	3928.45	-0.0188374	0.0821093	-0.229419	0.818544	0.999969
fyttd1	PREDICTED: UAP56-interacting factor	ENSDARG00000103956.2	ENSDARG00000103956.2	dkey-17o15.2 description	1308.78	1154.32	1171.49	1046.98	1170.39	-0.150396	0.129839	-1.15833	0.246729	0.999969
LOC109639317	PREDICTED: deoxyribodipyrimidine photo-lyase-like	ENSDARG00000099519.3	cpdp	CPD photolyase	2915.3	2696.61	2900.27	2686.32	2799.63	-0.0062689	0.0960022	-0.0652996	0.947935	0.999969
LOC109638540	PREDICTED: ephrin type-B receptor 3-like	ENSDARG00000031548.10	ephb3a	eph receptor B3a	2.14203	11.524	8.83033	11.808	8.57609	0.584834	1.27324	0.459326	0.646	0.999969
LOC109639709	PREDICTED: ephrin type-B receptor 3-like	ENSDARG00000031548.10	ephb3a	eph receptor B3a	6.42609	12.4843	4.90574	7.872	7.92204	-0.569278	1.26118	-0.451386	0.651712	0.999969
LOC109638549	PREDICTED: major facilitator superfamily domain-containing protein 8-like	ENSDARG00000076959.7	ENSDARG00000076959.7	ch211-38m6.6 description	4.28406	0	3.92459	1.968	2.54416	0.473954	2.34406	0.202193	0.839766	0.999969
LOC109639237	PREDICTED: phosphatidylinositol 4,5-bisphosphate 3-kinase catalytic subunit alpha isoform	ENSDARG00000075456.5	pik3ca	phosphatidylinositol-4,5-bisphosphate 3-kinase, catalytic subunit alpha	1153.48	1561.5	1484.48	1447.46	1411.73	0.110004	0.141864	0.775419	0.438092	0.999969
LOC109639687	PREDICTED: calcium-activated potassium channel subunit beta-2-like	ENSDARG00000001712.11	ENSDARG00000001712.11	ch211-247n2.1 description	923.215	907.514	943.864	1001.71	944.076	0.087861	0.130993	0.670733	0.50239	0.999969
LOC109639432	PREDICTED: F-box-like/WD repeat-containing protein TBL1XR1 isoform X1	ENSDARG00000058696.7	tbl1xr1a	transducin (beta)-like 1 X-linked receptor 1a	1816.44	1868.81	1674.82	1989.65	1837.43	-0.00827119	0.114905	-0.0719826	0.942616	0.999969
LOC109639539	PREDICTED: lactosylceramide 1,3-N-acetyl-beta-D-glucosaminyltransferase A-like	ENSDARG00000018971.8	b3gnt5a	UDP-GlcNAc	101.746	101.795	129.511	116.112	112.291	0.271138	0.340189	0.79702	0.425439	0.999969
eif4a2	PREDICTED: eukaryotic initiation factor 4A-II	ENSDARG00000016477.11	eif4a2	eukaryotic translation initiation factor 4A, isoform 2	4806.72	5284.71	4737.96	4855.05	4921.11	-0.0732951	0.0842537	-0.869934	0.384336	0.999969
setd9	PREDICTED: SET domain-containing protein 9	ENSDARG00000074456.4	setd9	SET domain containing 9	192.783	151.733	137.361	157.44	159.829	-0.223535	0.297105	-0.752375	0.451825	0.999969
LOC109639642	PREDICTED: DCN1-like protein 1	ENSDARG00000099642.2	dcun1d1	DCN1, defective in cullin neddylation 1, domain containing 1 (S. cerevisiae)	1162.05	1132.23	1319.64	1288.06	1225.5	0.184871	0.117831	1.56895	0.116659	0.999969
ccdc39	PREDICTED: coiled-coil domain-containing protein 39	ENSDARG00000100981.2	CCDC39	coiled-coil domain containing 39	14.9942	23.048	33.359	19.68	22.7703	0.476476	0.766317	0.621774	0.534091	0.999969
LOC109639471	PREDICTED: Y+L amino acid transporter 2-like	ENSDARG00000054423.7	slc7a6	solute carrier family 7 member 6	114.599	111.399	107.926	111.192	111.279	-0.0444202	0.339959	-0.130663	0.896042	0.999969
ripk2	PREDICTED: receptor-interacting serine/threonine-protein kinase 2 isoform X3	ENSDARG00000104290.2	ripk2	receptor-interacting serine-threonine kinase 2	523.726	629.978	686.803	698.64	634.787	0.263076	0.16209	1.62302	0.104585	0.999969
LOC109639662	PREDICTED: Krueppel-like factor 13	ENSDARG00000069342.8	ENSDARG00000069342.8	153115 description	3276.23	3715.53	3616.51	3827.76	3609.01	0.0901354	0.0942808	0.956032	0.339056	0.999969
LOC109638573	PREDICTED: procollagen galactosyltransferase 2-like	ENSDARG00000014670.8	colgalt2	collagen beta(1-O)galactosyltransferase 2	5.35508	13.4447	5.88689	12.792	9.36965	-0.0147566	1.18975	-0.0124031	0.990104	0.999969
tsen15	PREDICTED: tRNA-splicing endonuclease subunit Sen15	ENSDARG00000069280.7	tsen15	TSEN15 tRNA splicing endonuclease subunit	296.671	266.012	260.985	222.384	261.513	-0.218577	0.233637	-0.935538	0.349511	0.999969
LOC109639762	PREDICTED: uncharacterized protein C1orf21 homolog	ENSDARG00000029292.8	ENSDARG00000029292.8	55943 description	457.323	484.968	471.932	506.76	480.246	0.0543317	0.17416	0.311965	0.755067	0.999969
LOC109639718	PREDICTED: vesicle-trafficking protein SEC22b-like	ENSDARG00000100435.2	sec22bb	SEC22 homolog B, vesicle trafficking protein b	698.302	737.535	742.729	747.84	731.601	0.0536685	0.144601	0.371148	0.710528	0.999969
imp3	PREDICTED: U3 small nucleolar ribonucleoprotein protein IMP3	ENSDARG00000115266.1	imp3	IMP U3 small nucleolar ribonucleoprotein 3	1505.85	1638.33	1498.21	1319.54	1490.48	-0.158438	0.118827	-1.33334	0.182419	0.999969
LOC109639594	PREDICTED: UDP-N-acetylglucosamine transporter-like	ENSDARG00000013222.10	slc35a3a	solute carrier family 35 member A3a	5.35508	6.72233	1.9623	3.936	4.49392	-1.03532	1.65197	-0.626716	0.530845	0.999969
cmpk1	PREDICTED: UMP-CMP kinase	ENSDARG00000019924.8	cmpk	cytidylate kinase	4640.71	5298.16	4594.71	4996.75	4882.58	-0.051594	0.0922755	-0.55913	0.576073	0.999969
LOC109639306	PREDICTED: B-cell lymphoma 6 protein homolog	ENSDARG00000069295.6	bcl6ab	BCL6A transcription repressor b	1328.06	1226.34	1256.85	1200.48	1252.93	-0.0555279	0.119745	-0.463718	0.64285	0.999969
LOC109639190	PREDICTED: probable cation-transporting ATPase 13A3 isoform X2	ENSDARG00000117108.1	atp13a2	ATPase cation transporting 13A2	40.6986	46.096	37.2836	44.28	42.0895	-0.090498	0.549457	-0.164704	0.869177	0.999969
LOC109639791	PREDICTED: nucleolin-like	ENSDARG00000002710.10	ncl	nucleolin	1275.58	1278.2	1326.51	1179.82	1265.03	-0.027056	0.121404	-0.222859	0.823645	0.999969
gk5	#N/A	#N/A	#N/A	#N/A	504.448	603.089	564.16	613.032	571.182	0.0870643	0.169901	0.512442	0.608342	0.999969
atp1b3	PREDICTED: sodium/potassium-transporting ATPase subunit beta-3	ENSDARG00000042837.3	atp1b3b	ATPase Na+/K+ transporting subunit beta 3b	13.9232	15.3653	23.5475	24.6	19.359	0.716296	0.804454	0.890413	0.373244	0.999969
grk7	PREDICTED: rhodopsin kinase	ENSDARG00000020602.11	grk7a	G protein-coupled receptor kinase 7a	0	0	0	0.983999	0.246	1.39846	4.99723	0.279846	0.779595	0.999969
fbxo36	PREDICTED: F-box only protein 36	ENSDARG00000039152.8	fbxo36b	F-box protein 36b	18.2073	16.3257	7.84918	7.872	12.5635	-1.1347	1.00155	-1.13295	0.257237	0.999969
LOC109639485	PREDICTED: arf-GAP domain and FG repeat-containing protein 1-like isoform X2	ENSDARG00000019526.11	agfg1b	ArfGAP with FG repeats 1b	1684.71	1682.5	1581.61	1782.02	1682.71	-0.00154018	0.111169	-0.0138544	0.988946	0.999969
LOC109639585	PREDICTED: probable flap endonuclease 1 homolog	ENSDARG00000012325.10	ENSDARG00000012325.10	110269 description	602.981	667.431	626.953	583.512	620.219	-0.0702545	0.158448	-0.443391	0.657483	0.999969
LOC109639602	PREDICTED: mitochondrial fission factor homolog A-like	ENSDARG00000039203.7	ENSDARG00000039203.7	110130 description	466.963	479.206	452.309	417.216	453.923	-0.122001	0.178078	-0.685099	0.493281	0.999969
stk25	PREDICTED: serine/threonine-protein kinase 25	ENSDARG00000039022.8	stk25b	serine/threonine kinase 25b	997.115	956.491	951.713	1006.63	977.988	0.00369788	0.129592	0.0285348	0.977236	0.999969
LOC109639559	PREDICTED: septin-2B isoform X2	ENSDARG00000027590.10	sept2	septin 2	14775.7	16044.3	14801.6	15443.9	15266.4	-0.0272325	0.0729644	-0.37323	0.708977	0.999969
LOC109639652	PREDICTED: claudin-18-like	ENSDARG00000103087.2	cldn18	claudin 18	3.21305	5.762	5.88689	3.936	4.69948	0.126243	1.59842	0.0789803	0.937048	0.999969
selenof	PREDICTED: 15 kDa selenoprotein	ENSDARG00000099664.2	selenof	selenoprotein F	5106.6	6084.67	5676.92	6143.11	5752.82	0.0785746	0.095755	0.820579	0.411886	0.999969
hs2st1	PREDICTED: heparan sulfate 2-O-sulfotransferase 1	ENSDARG00000099478.2	hs2st1a	heparan sulfate 2-O-sulfotransferase 1a	2591.86	2567.93	2451.89	2503.29	2528.74	-0.0583401	0.0924844	-0.63081	0.528165	0.999969
pkn2	PREDICTED: serine/threonine-protein kinase N2	ENSDARG00000101293.2	PKN2	zgc	2710.74	2773.44	2744.27	2899.85	2782.07	0.0413849	0.0917563	0.45103	0.651968	0.999969
gtf2b	PREDICTED: transcription initiation factor IIB	ENSDARG00000103578.2	gtf2b	general transcription factor IIB	1213.46	1224.42	1186.21	1222.13	1211.55	-0.0176412	0.118166	-0.149292	0.881323	0.999969
lrrc8d	PREDICTED: volume-regulated anion channel subunit LRRC8D	ENSDARG00000103840.2	lrrc8db	leucine rich repeat containing 8 VRAC subunit Db	486.241	536.826	502.348	484.128	502.386	-0.0530856	0.171538	-0.309468	0.756966	0.999969
znf326	PREDICTED: DBIRD complex subunit ZNF326	ENSDARG00000098348.2	znf326	zinc finger protein 326	826.824	871.982	904.618	817.704	855.282	0.0195793	0.139203	0.140653	0.888144	0.999969
LOC109639213	PREDICTED: zinc finger protein 644-like	ENSDARG00000101361.2	znf644a	zinc finger protein 644a	945.706	933.443	867.334	932.832	919.829	-0.0618943	0.132868	-0.465834	0.641334	0.999969
hfm1	PREDICTED: probable ATP-dependent DNA helicase HFM1 isoform X1	ENSDARG00000104288.2	hfm1	helicase for meiosis 1	536.579	665.511	682.879	506.76	597.932	-0.0158186	0.189057	-0.0836712	0.933318	0.999969
cdc7	PREDICTED: cell division cycle 7-related protein kinase isoform X1	ENSDARG00000023584.10	cdc7	cell division cycle 7 homolog (S. cerevisiae)	1163.12	1149.52	1190.13	1068.62	1142.85	-0.0339456	0.124902	-0.271777	0.785793	0.999969
glmn	PREDICTED: glomulin isoform X2	ENSDARG00000058267.7	glmna	glomulin, FKBP associated protein a	2772.86	3002	2837.48	3009.07	2905.35	0.0175374	0.0940391	0.186491	0.85206	0.999969
rpap2	PREDICTED: putative RNA polymerase II subunit B1 CTD phosphatase RPAP2	ENSDARG00000038397.8	rpap2	RNA polymerase II associated protein 2	431.619	524.342	469.97	516.6	485.633	0.0444526	0.182748	0.243246	0.807815	0.999969
gfi1	PREDICTED: zinc finger protein Gfi-1	ENSDARG00000114140.1	gfi1ab	growth factor independent 1A transcription repressor b	8.56812	1.92067	5.88689	7.872	6.06192	0.400657	1.4675	0.27302	0.784838	0.999969
LOC109636870	PREDICTED: 60S ribosomal protein L5-like	ENSDARG00000020197.8	rpl5a	ribosomal protein L5a	6458.22	5993.44	6183.19	6044.71	6169.89	-0.026	0.0789953	-0.329134	0.742055	0.999969
LOC109647450	PREDICTED: protein FAM69A-like isoform X1	ENSDARG00000036038.9376	0	#N/A	1323.77	1455.86	1253.91	1398.26	1357.95	-0.0681221	0.121345	-0.561393	0.574529	0.999969
mtf2	PREDICTED: metal-response element-binding transcription factor 2	ENSDARG00000036038.6018	0	#N/A	1426.59	1711.31	1614.97	1517.33	1567.55	-0.00321844	0.122104	-0.0263583	0.978972	0.999969
ccdc18	PREDICTED: coiled-coil domain-containing protein 18	ENSDARG00000078822.6	ccdc18	coiled-coil domain containing 18	668.313	738.496	598.5	705.528	677.709	-0.10994	0.159093	-0.691043	0.489539	0.999969
LOC109645510	PREDICTED: adseverin-like isoform X1	ENSDARG00000036038.7249	0	#N/A	1227.38	1041	1189.15	1096.18	1138.43	0.0114266	0.132726	0.0860916	0.931394	0.999969
wls	PREDICTED: protein wntless homolog isoform X3	ENSDARG00000036038.7279	0	#N/A	9308.19	9444.87	9438.64	9556.6	9437.08	0.0184851	0.0701472	0.263519	0.792151	0.999969
LOC109636875	#N/A	#N/A	#N/A	#N/A	22.4913	36.4926	29.4344	37.392	31.4526	0.176935	0.649184	0.27255	0.785199	0.999969
LOC109637499	PREDICTED: growth arrest and DNA damage-inducible protein GADD45 alpha-like	ENSDARG00000043581.4	gadd45aa	growth arrest and DNA-damage-inducible, alpha, a	292.387	250.647	280.608	289.296	278.234	0.0705978	0.224889	0.313924	0.753579	0.999969
nsun4	PREDICTED: 5-methylcytosine rRNA methyltransferase NSUN4	ENSDARG00000021324.6	nsun4	NOP2/Sun RNA methyltransferase 4	162.794	256.409	269.816	196.8	221.455	0.152548	0.290963	0.524288	0.600078	0.999969
LOC109646636	PREDICTED: cytochrome b-c1 complex subunit 6, mitochondrial-like	ENSDARG00000036038.8525	0	#N/A	2659.33	2550.64	2720.72	2391.12	2580.45	-0.027292	0.100972	-0.270293	0.786935	0.999969
pif1	PREDICTED: ATP-dependent DNA helicase PIF1	ENSDARG00000036038.8513	0	#N/A	471.247	409.102	375.78	440.832	424.24	-0.107725	0.192393	-0.559921	0.575533	0.999969
LOC109642325	PREDICTED: uncharacterized protein LOC109642325	ENSDARG00000036038.3175	0	#N/A	6.42609	3.84133	0	1.968	3.05885	-2.38201	2.21496	-1.07542	0.282186	0.999969
LOC109644729	PREDICTED: CMP-N-acetylneuraminate-beta-1,4-galactoside alpha-2,3-sialyltransferase-like isoform X3	ENSDARG00000036038.6296	0	#N/A	565.496	618.454	642.652	615	610.4	0.0866296	0.157885	0.548687	0.58322	0.999969
LOC109644379	PREDICTED: lysine-specific demethylase 4A-like isoform X3	ENSDARG00000036038.5864	0	#N/A	1316.28	1341.58	1289.23	1298.88	1311.49	-0.0384605	0.114562	-0.335718	0.737084	0.999969
LOC109637894	PREDICTED: protein ABHD8-like	ENSDARG00000076620.4	abhd8b	abhydrolase domain containing 8b	4.28406	0	4.90574	5.904	3.77345	1.35404	1.97505	0.68557	0.492984	0.999969
LOC109642492	#N/A	ENSDARG00000036038.11579	0	#N/A	0	0.960333	0	0	0.240083	-1.46565	4.99351	-0.293512	0.769131	0.999969
mrpl34	PREDICTED: 39S ribosomal protein L34, mitochondrial	ENSDARG00000036038.1534	0	#N/A	456.252	435.031	417.969	387.696	424.237	-0.145427	0.183582	-0.792164	0.428265	0.999969
LOC109636824	PREDICTED: DET1- and DDB1-associated protein 1-like	ENSDARG00000076074.6	dda1	DET1 and DDB1 associated 1	1087.08	1062.13	961.525	1022.38	1033.28	-0.115362	0.126721	-0.910363	0.362631	0.999969
LOC109642554	PREDICTED: anoctamin-8-like isoform X2	ENSDARG00000036038.3509	0	#N/A	8.56812	1.92067	0	1.968	3.1142	-2.40997	2.24489	-1.07354	0.28303	0.999969
trnak-cuu	#N/A	#N/A	#N/A	#N/A	3.21305	1.92067	7.84918	7.872	5.21372	1.62062	1.56635	1.03465	0.300831	0.999969
LOC109638594	PREDICTED: plasmalemma vesicle-associated protein-like, partial	ENSDARG00000076972.5	plvapa	plasmalemma vesicle associated protein a	238.836	230.48	222.721	309.96	250.499	0.182866	0.251126	0.728182	0.466502	0.999969
LOC109642586	PREDICTED: nuclear receptor subfamily 2 group F member 6-like isoform X1	ENSDARG00000036038.3548	0	#N/A	1293.79	1215.78	1224.47	1313.64	1261.92	0.0165957	0.119591	0.138771	0.889631	0.999969
LOC109642577	PREDICTED: occludin-like	ENSDARG00000036038.3536	0	#N/A	19.2783	25.929	20.6041	16.728	20.6348	-0.277886	0.78208	-0.355317	0.722352	0.999969
LOC109637799	PREDICTED: MARVEL domain-containing protein 2-like	ENSDARG00000061800.8	ENSDARG00000061800.8	dkey-208k22.6 description	993.902	933.443	862.429	840.336	907.527	-0.178426	0.133296	-1.33858	0.180709	0.999969
LOC109637647	PREDICTED: small conductance calcium-activated potassium channel protein 2-like isoform X2	ENSDARG00000091306.5	kcnn1a	potassium intermediate/small conductance calcium-activated channel, subfamily N, member 1a	10.7102	2.881	26.491	12.792	13.2185	1.54279	1.06608	1.44716	0.147852	0.999969
LOC109638082	PREDICTED: potassium voltage-gated channel subfamily V member 2-like	ENSDARG00000035861.7	ENSDARG00000035861.7	rp71-39b20.4 description	4.28406	1.92067	0	3.936	2.53518	-0.653166	2.3459	-0.278429	0.780683	0.999969
rps28	PREDICTED: 40S ribosomal protein S28	ENSDARG00000036038.6897	0	#N/A	8022.97	5552.64	5164.76	5262.43	6000.7	-0.380602	0.262198	-1.45158	0.146617	0.999969
angptl4	PREDICTED: angiopoietin-related protein 4	ENSDARG00000036038.6886	0	#N/A	44.9826	18.2463	29.4344	17.712	27.5938	-0.419154	0.735786	-0.569668	0.568903	0.999969
LOC109646183	PREDICTED: dipeptidyl peptidase 9-like isoform X2	ENSDARG00000036038.8026	0	#N/A	1108.5	1191.77	1073.38	1101.1	1118.69	-0.0814866	0.123659	-0.65896	0.509921	0.999969
rps15	PREDICTED: 40S ribosomal protein S15	ENSDARG00000070849.4	rps15	ribosomal protein S15	22220.3	23913.2	21848.2	23099.4	22770.3	-0.0376274	0.0710921	-0.529277	0.596613	0.999969
LOC109638600	PREDICTED: calponin-2-like	ENSDARG00000035858.7	cnn2	calponin 2	8673.08	6783.79	7868.8	7863.14	7797.2	0.0257018	0.101912	0.252196	0.800889	0.999969
LOC109645657	PREDICTED: mediator of RNA polymerase II transcription subunit 26-like	ENSDARG00000036038.7404	0	#N/A	674.739	777.869	724.087	695.688	718.096	-0.0336862	0.151462	-0.222407	0.823997	0.999969
LOC109637946	PREDICTED: CREB-regulated transcription coactivator 1-like isoform X4	ENSDARG00000076068.4	crtc1a	CREB regulated transcription coactivator 1a	118.883	153.653	153.059	99.3839	131.245	-0.111731	0.345883	-0.32303	0.746672	0.999969
LOC109641840	PREDICTED: inhibin beta C chain-like	ENSDARG00000036038.2534	0	#N/A	2.14203	3.84133	5.88689	5.904	4.44356	0.973267	1.65501	0.588071	0.556484	0.999969
LOC109643569	PREDICTED: microtubule-associated serine/threonine-protein kinase 3-like isoform X2	ENSDARG00000036038.4852	0	#N/A	938.209	929.602	1041.98	1031.23	985.255	0.150569	0.127521	1.18074	0.237708	0.999969
LOC109638609	PREDICTED: phosphatidylinositol 3-kinase regulatory subunit beta-like	ENSDARG00000112255.1	pik3r2	phosphoinositide-3-kinase, regulatory subunit 2 (beta)	566.567	637.661	643.633	553.008	600.217	-0.00968603	0.166384	-0.0582149	0.953577	0.999969
LOC109641026	PREDICTED: gamma-interferon-inducible lysosomal thiol reductase-like	ENSDARG00000036038.1454	0	#N/A	579.419	452.317	601.443	506.76	534.985	0.104307	0.186258	0.560013	0.575471	0.999969
LOC109643585	PREDICTED: cAMP-specific 3\\',5\\'-cyclic phosphodiesterase 4D-like isoform X1	ENSDARG00000036038.4871	0	#N/A	95.3203	140.209	153.059	115.128	125.929	0.185196	0.349173	0.530384	0.595846	0.999969
LOC109643601	PREDICTED: ras-related protein Rab-3A-like	ENSDARG00000036038.4889	0	#N/A	2.14203	0.960333	0	0	0.775591	-3.09887	4.21998	-0.734333	0.462746	0.999969
LOC109646467	PREDICTED: transcription factor jun-D-like	ENSDARG00000036038.8341	0	#N/A	329.873	231.44	310.043	276.504	286.965	0.0652173	0.242364	0.269089	0.787862	0.999969
LOC109646480	PREDICTED: pyroglutamyl-peptidase 1-like	ENSDARG00000036038.8350	0	#N/A	206.706	233.361	190.343	181.056	202.866	-0.245439	0.258133	-0.950822	0.341695	0.999969
LOC109647518	PREDICTED: regulator of nonsense transcripts 1-like	ENSDARG00000036038.9453	0	#N/A	664.029	760.583	633.821	661.248	679.92	-0.138214	0.154233	-0.896136	0.37018	0.999969
LOC109637861	PREDICTED: homer protein homolog 3-like isoform X4	ENSDARG00000010789.10	homer3b	homer scaffold protein 3b	52.4797	20.167	35.3213	23.616	32.896	-0.297232	0.683931	-0.434594	0.663857	0.999969
trnan-guu	#N/A	#N/A	#N/A	#N/A	2.14203	0	0	0	0.535508	-2.56012	4.88723	-0.52384	0.60039	0.999969
LOC109641126	PREDICTED: ceramide synthase 2-like	ENSDARG00000036038.1593	0	#N/A	31.0594	24.9686	37.2836	48.216	35.3819	0.61143	0.605373	1.01	0.312493	0.999969
LOC109637010	PREDICTED: mitochondrial import inner membrane translocase subunit TIM44-like isoform X2	ENSDARG00000104771.2	timm44	translocase of inner mitochondrial membrane 44 homolog (yeast)	399.489	428.308	444.46	376.872	412.282	-0.0116685	0.191572	-0.0609096	0.951431	0.999969
LOC109644275	PREDICTED: ras-related protein Rab-11B	ENSDARG00000036038.5753	0	#N/A	1861.42	1597.99	1714.06	1613.76	1696.81	-0.0553993	0.115917	-0.477922	0.632706	0.999969
LOC109644265	PREDICTED: E3 ubiquitin-protein ligase MARCH2-like	ENSDARG00000036038.5743	0	#N/A	478.744	367.807	420.912	518.568	446.508	0.151485	0.202839	0.746822	0.455171	0.999969
LOC109646207	PREDICTED: solute carrier family 25 member 36-A	ENSDARG00000036038.8052	0	#N/A	589.058	577.16	674.048	641.568	620.459	0.174028	0.15481	1.12414	0.260955	0.999969
LOC109636993	PREDICTED: SPRY domain-containing SOCS box protein 4-like	ENSDARG00000116235.1	spsb4a	splA/ryanodine receptor domain and SOCS box containing 4a	304.168	293.862	329.666	306.024	308.43	0.0883287	0.211249	0.418127	0.675855	0.999969
LOC109643840	PREDICTED: LOW QUALITY PROTEIN: calsyntenin-2-like	ENSDARG00000036038.5204	0	#N/A	0	0	0	1.968	0.492	2.39885	4.89213	0.49035	0.623886	0.999969
LOC109638618	PREDICTED: uncharacterized protein LOC109638618	ENSDARG00000077034.5	nmnat3	nicotinamide nucleotide adenylyltransferase 3	78.1841	74.9059	87.3221	38.376	69.697	-0.284105	0.484687	-0.586162	0.557767	0.999969
rbp1	PREDICTED: retinol-binding protein 1	ENSDARG00000036038.5194	0	#N/A	2.14203	0	0	1.968	1.02751	-0.111461	3.76764	-0.0295838	0.976399	0.999969
LOC109642819	PREDICTED: coatomer subunit beta\\'	ENSDARG00000036038.3882	0	#N/A	7217.57	7582.79	7140.79	7494.14	7358.82	-0.0163141	0.0760299	-0.214575	0.830099	0.999969
dvl3	PREDICTED: segment polarity protein dishevelled homolog DVL-3	ENSDARG00000036038.3894	0	#N/A	1953.53	1640.25	1866.14	1819.42	1819.83	0.0369877	0.115383	0.320563	0.748541	0.999969
ap2m1	PREDICTED: AP-2 complex subunit mu isoform X1	ENSDARG00000036038.5978	0	#N/A	12188.2	11810.2	11883.7	12005.8	11971.9	-0.0065149	0.0687506	-0.0947613	0.924504	0.999969
pcyt1a	PREDICTED: choline-phosphate cytidylyltransferase A	ENSDARG00000036038.7526	0	#N/A	524.797	562.755	553.367	601.224	560.536	0.0858921	0.164064	0.523529	0.600606	0.999969
LOC109642020	PREDICTED: lysine-rich arabinogalactan protein 19-like	ENSDARG00000036038.2773	0	#N/A	0	19.2067	11.7738	6.888	9.46711	-0.0498781	1.42735	-0.0349445	0.972124	0.999969
LOC109642782	PREDICTED: cytoplasmic dynein 1 intermediate chain 2-like isoform X1	ENSDARG00000036038.3826	0	#N/A	2061.7	2324.01	2286.07	2727.65	2349.86	0.192714	0.114083	1.68924	0.0911738	0.999969
LOC109642772	PREDICTED: calcium-binding mitochondrial carrier protein Aralar1-like	ENSDARG00000036038.3815	0	#N/A	1729.69	1775.66	1771.95	1751.52	1757.2	0.0073274	0.103688	0.0706681	0.943662	0.999969
metap1d	PREDICTED: methionine aminopeptidase 1D, mitochondrial	ENSDARG00000036038.3870	0	#N/A	430.548	479.206	514.121	448.704	468.145	0.0812263	0.181452	0.447646	0.654408	0.999969
LOC109642955	PREDICTED: integrin alpha-6-like isoform X1	ENSDARG00000036038.4040	0	#N/A	237.765	275.615	170.72	196.8	220.225	-0.482994	0.253262	-1.90709	0.0565091	0.999969
LOC109642928	PREDICTED: neurabin-1-like isoform X3	ENSDARG00000036038.4008	0	#N/A	3.21305	0	0.981148	0	1.04855	-1.70192	3.81825	-0.445733	0.65579	0.999969
LOC109642976	PREDICTED: rap guanine nucleotide exchange factor 4-like	ENSDARG00000036038.4069	0	#N/A	155.297	116.2	142.266	189.912	150.919	0.29271	0.317174	0.922866	0.356077	0.999969
LOC109638628	PREDICTED: mitogen-activated protein kinase kinase kinase 13-A-like	ENSDARG00000044615.8	zak	sterile alpha motif and leucine zipper containing kinase AZK	233.481	222.797	267.853	202.704	231.709	0.0447589	0.253727	0.176406	0.859975	0.999969
LOC109638637	PREDICTED: dynein heavy chain 11, axonemal-like	ENSDARG00000062630.8	dnah9l	dynein, axonemal, heavy polypeptide 9 like	2.14203	1.92067	0	0	1.01567	-3.49009	3.75747	-0.92884	0.352972	0.999969
LOC109644764	PREDICTED: ephrin type-A receptor 3-like	ENSDARG00000036038.6338	0	#N/A	8.56812	10.5637	15.6984	14.76	12.3975	0.669144	1.00023	0.668992	0.503501	0.999969
LOC109642224	PREDICTED: uncharacterized protein LOC109642224	ENSDARG00000036038.3039	0	#N/A	2.14203	1.92067	0	0	1.01567	-3.49009	3.75747	-0.92884	0.352972	0.999969
LOC109645065	PREDICTED: ephrin type-A receptor 4-A-like isoform X1	ENSDARG00000036038.6694	0	#N/A	0	5.762	7.84918	0	3.40279	0.435856	2.32883	0.187157	0.851538	0.999969
LOC109637903	PREDICTED: phosphatidylinositol 4-phosphate 5-kinase type-1 gamma-like	ENSDARG00000100313.2	pip5k1cb	phosphatidylinositol-4-phosphate 5-kinase, type I, gamma b	0	0	0	1.968	0.492	2.39885	4.89213	0.49035	0.623886	0.999969
LOC109647764	PREDICTED: phospholipid hydroperoxide glutathione peroxidase, mitochondrial-like	ENSDARG00000036038.9699	0	#N/A	5145.16	5830.18	5227.55	5733.77	5484.16	-0.00207816	0.0905703	-0.0229452	0.981694	0.999969
LOC109644981	PREDICTED: protein fem-1 homolog A-like	ENSDARG00000036038.6591	0	#N/A	557.999	505.135	534.725	607.128	551.247	0.103578	0.169034	0.612764	0.540032	0.999969
LOC109643526	PREDICTED: receptor-type tyrosine-protein phosphatase S-like isoform X1	ENSDARG00000036038.4795	0	#N/A	4.28406	1.92067	2.94344	0	2.28704	-1.07178	2.4518	-0.437138	0.662012	0.999969
LOC109645790	PREDICTED: GRAM domain-containing protein 3-like isoform X1	ENSDARG00000036038.7559	0	#N/A	14.9942	9.60333	1.9623	0	6.63996	-3.64521	1.69656	-2.14858	0.0316674	0.999969
LOC109645806	PREDICTED: protein ABHD17A-like	ENSDARG00000036038.7579	0	#N/A	795.764	824.926	867.334	864.936	838.24	0.095859	0.136317	0.703204	0.481928	0.999969
LOC109638644	PREDICTED: semaphorin-6B-like	ENSDARG00000036626.8	sema6ba	sema domain, transmembrane domain (TM), and cytoplasmic domain, (semaphorin) 6Ba	0	3.84133	0	0	0.960333	-3.41481	4.24738	-0.80398	0.421408	0.999969
LOC109647561	PREDICTED: nuclear receptor ROR-beta-like	ENSDARG00000036038.9498	0	#N/A	1268.08	1411.69	1354.96	1222.13	1314.22	-0.056793	0.123042	-0.461575	0.644386	0.999969
LOC109644164	PREDICTED: endophilin-A2-like isoform X1	ENSDARG00000036038.5620	0	#N/A	3109.16	3130.68	3103.37	3495.17	3209.59	0.0806074	0.0942196	0.855527	0.39226	0.999969
LOC109644056	PREDICTED: signal-transducing adaptor protein 2-like	ENSDARG00000036038.5480	0	#N/A	64.2609	46.096	54.9443	41.328	51.6573	-0.195014	0.510357	-0.382112	0.702378	0.999969
LOC109644043	PREDICTED: semaphorin-4E-like	ENSDARG00000036038.5457	0	#N/A	42.8406	67.2233	61.8123	99.3839	67.815	0.547526	0.473221	1.15702	0.247265	0.999969
cactin	PREDICTED: cactin	ENSDARG00000036038.3906	0	#N/A	2845.69	2163.63	2717.78	2422.61	2537.43	0.0378388	0.125851	0.300663	0.763671	0.999969
LOC109642848	PREDICTED: ubiquitin-conjugating enzyme E2 R1-like isoform X1	ENSDARG00000036038.3915	0	#N/A	1845.36	2051.27	1982.9	2074.27	1988.45	0.0578393	0.10548	0.548345	0.583455	0.999969
sirt6	PREDICTED: NAD-dependent protein deacetylase sirtuin-6	ENSDARG00000102963.2	sirt6	sirtuin 6	289.174	246.805	270.797	290.28	274.264	0.0669535	0.227332	0.294518	0.768362	0.999969
LOC109641564	PREDICTED: relaxin-3 receptor 1-like	ENSDARG00000036038.2193	0	#N/A	44.9826	49.9373	29.4344	57.072	45.3566	-0.134588	0.560425	-0.240153	0.810212	0.999969
creb3l3	PREDICTED: cyclic AMP-responsive element-binding protein 3-like protein 3	ENSDARG00000036038.2297	0	#N/A	79.2551	112.359	80.4541	97.4159	92.371	-0.109384	0.389779	-0.28063	0.778994	0.999969
btbd2	PREDICTED: BTB/POZ domain-containing protein 2	ENSDARG00000036038.2265	0	#N/A	189.57	103.716	129.511	153.504	144.075	-0.0487181	0.349204	-0.139512	0.889046	0.999969
LOC109645980	PREDICTED: protein unc-13 homolog A-like isoform X2	ENSDARG00000036038.7790	0	#N/A	436.974	432.15	448.384	468.384	446.473	0.0770555	0.178056	0.432759	0.66519	0.999969
LOC109645969	PREDICTED: RNA-binding protein MEX3B-like	ENSDARG00000036038.7779	0	#N/A	415.554	416.784	449.366	506.76	447.116	0.199996	0.181238	1.1035	0.269811	0.999969
LOC109645695	PREDICTED: methyl-CpG-binding domain protein 3-like	ENSDARG00000036038.7455	0	#N/A	786.125	838.37	775.107	893.472	823.268	0.0382977	0.14481	0.264468	0.791419	0.999969
LOC109637529	PREDICTED: cytochrome b-c1 complex subunit 10-like	#N/A	0	#N/A	1572.25	1652.73	1616.93	1622.62	1616.13	0.0062777	0.107409	0.0584466	0.953393	0.999969
LOC109643989	PREDICTED: transcription factor E2-alpha-like isoform X2	ENSDARG00000036038.5381	0	#N/A	3638.24	3878.78	3879.46	3830.71	3806.8	0.0364084	0.0853716	0.42647	0.669766	0.999969
LOC109641294	#N/A	ENSDARG00000036038.11489	0	#N/A	39.6276	24.9686	45.1328	33.456	35.7962	0.285982	0.612843	0.466648	0.640752	0.999969
LOC109641574	PREDICTED: leucine-rich repeat and immunoglobulin-like domain-containing nogo receptor-interacting protein 3	ENSDARG00000036038.2205	0	#N/A	24.6333	18.2463	20.6041	35.424	24.7269	0.387883	0.733094	0.529104	0.596733	0.999969
jsrp1	PREDICTED: junctional sarcoplasmic reticulum protein 1	ENSDARG00000095024.2	ENSDARG00000095024.2	dkeyp-68b7.10 description	511.945	574.279	502.348	526.44	528.753	-0.0789988	0.16903	-0.467366	0.640238	0.999969
sf3a2	PREDICTED: splicing factor 3A subunit 2	ENSDARG00000036038.7302	0	#N/A	1857.14	2103.13	2028.03	2100.84	2022.28	0.0596882	0.106511	0.560395	0.57521	0.999969
plekhj1	PREDICTED: pleckstrin homology domain-containing family J member 1 isoform X1	ENSDARG00000036038.7328	0	#N/A	1002.47	848.934	809.447	828.528	872.345	-0.175979	0.143118	-1.22961	0.218844	0.999969
LOC109638664	PREDICTED: fizzy-related protein homolog	ENSDARG00000015254.11	fzr1a	fizzy/cell division cycle 20 related 1a	1181.33	1150.48	1220.55	1098.14	1162.62	-0.00800372	0.124218	-0.0644328	0.948626	0.999969
LOC109636949	PREDICTED: spindlin-1-like isoform X1	ENSDARG00000058949.5	spina	spindlin a	1329.13	1469.31	1298.06	1416.96	1378.36	-0.044086	0.119583	-0.368663	0.712379	0.999969
LOC109641408	PREDICTED: potassium/sodium hyperpolarization-activated cyclic nucleotide-gated channel 2-like	ENSDARG00000036038.1985	0	#N/A	37.4855	48.0166	38.2648	39.36	40.7817	-0.140984	0.55935	-0.25205	0.801002	0.999969
LOC109637774	PREDICTED: E3 ubiquitin-protein ligase RNF126-like	ENSDARG00000104076.3	rnf126	ring finger protein 126	238.836	256.409	202.116	206.64	226	-0.277312	0.243545	-1.13865	0.254851	0.999969
sugp1	PREDICTED: SURP and G-patch domain-containing protein 1	ENSDARG00000075936.4	sugp1	SURP and G patch domain containing 1	651.177	685.678	853.598	704.544	723.749	0.220746	0.156344	1.41193	0.157971	0.999969
stk11	PREDICTED: serine/threonine-protein kinase STK11 isoform X1	ENSDARG00000036038.6750	0	#N/A	1290.57	1381.92	1247.04	1155.22	1268.69	-0.154083	0.120054	-1.28346	0.199332	0.999969
LOC109645098	PREDICTED: voltage-dependent calcium channel beta subunit-associated regulatory protein-like	ENSDARG00000036038.6732	0	#N/A	759.35	857.577	755.484	827.544	799.988	-0.0311656	0.145898	-0.213612	0.83085	0.999969
LOC109636972	PREDICTED: midnolin-like	ENSDARG00000018524.7	midn	midnolin	849.315	981.46	1042.96	983.015	964.188	0.145476	0.136912	1.06255	0.287988	0.999969
cirbp	PREDICTED: cold-inducible RNA-binding protein	ENSDARG00000036038.4344	0	#N/A	60539.1	60886.1	60244.4	60528.8	60549.6	-0.0077695	0.061342	-0.126659	0.899211	0.999969
ndufa13	PREDICTED: NADH dehydrogenase	ENSDARG00000036038.4355	0	#N/A	1178.12	944.967	1042.96	983.015	1037.26	-0.0666881	0.142296	-0.468659	0.639313	0.999969
LOC109645383	PREDICTED: transcriptional repressor p66 alpha-like isoform X2	ENSDARG00000036038.7099	0	#N/A	2429.06	2457.49	2298.83	2595.79	2445.29	0.00233003	0.100671	0.023145	0.981535	0.999969
LOC109636982	PREDICTED: MAU2 chromatid cohesion factor homolog	ENSDARG00000042056.8	mau2	MAU2 sister chromatid cohesion factor	505.519	516.659	490.574	567.768	520.13	0.0500194	0.171907	0.290967	0.771076	0.999969
armc6	PREDICTED: armadillo repeat-containing protein 6	ENSDARG00000103770.3	ARMC6	armadillo repeat containing 6	807.545	776.909	767.257	778.344	782.514	-0.0356141	0.14027	-0.253896	0.799576	0.999969
LOC109641699	PREDICTED: mitochondrial coenzyme A transporter SLC25A42-like	ENSDARG00000036038.2353	0	#N/A	86.7522	72.025	113.813	84.624	89.3036	0.322959	0.392402	0.823031	0.41049	0.999969
LOC109643074	PREDICTED: neurocan core protein-like	ENSDARG00000036038.4205	0	#N/A	4.28406	0	1.9623	0.983999	1.80759	-0.529247	2.74403	-0.192872	0.847059	0.999969
LOC109643082	PREDICTED: transmembrane 6 superfamily member 2-like	ENSDARG00000036038.4213	0	#N/A	2.14203	0	0	0	0.535508	-2.56012	4.88723	-0.52384	0.60039	0.999969
LOC109643091	PREDICTED: myomegalin-like	ENSDARG00000036038.4226	0	#N/A	8.56812	0	0.981148	2.952	3.12532	-1.11523	2.23755	-0.498416	0.618191	0.999969
LOC109643227	PREDICTED: myomegalin-like isoform X1	ENSDARG00000036038.4392	0	#N/A	21.4203	17.286	24.5287	19.68	20.7287	0.193294	0.778247	0.248371	0.803847	0.999969
LOC109643260	PREDICTED: 5\\'-AMP-activated protein kinase subunit beta-2-like	ENSDARG00000036038.4435	0	#N/A	1046.38	1066.93	1057.68	1103.06	1068.51	0.0319166	0.124321	0.256729	0.797388	0.999969
LOC109645328	PREDICTED: calcium-binding mitochondrial carrier protein SCaMC-1-like	ENSDARG00000036038.7031	0	#N/A	373.784	409.102	415.025	359.16	389.268	-0.0166024	0.195491	-0.0849266	0.93232	0.999969
LOC109645336	PREDICTED: protein FAM102B-like	ENSDARG00000036038.7041	0	#N/A	416.625	432.15	394.421	430.992	418.547	-0.0404876	0.184964	-0.218894	0.826733	0.999969
prpf38b	PREDICTED: pre-mRNA-splicing factor 38B	ENSDARG00000036038.7268	0	#N/A	3010.62	2664.92	2746.23	2531.83	2738.4	-0.104394	0.101031	-1.03328	0.301471	0.999969
LOC109638683	PREDICTED: fibronectin-like	ENSDARG00000092813.3	fndc7rs4	fibronectin type III domain containing 7, related sequence 4	2.14203	0	3.92459	1.968	2.00865	1.48124	2.60964	0.567603	0.570305	0.999969
LOC109647582	PREDICTED: G-protein-signaling modulator 2-like	ENSDARG00000036038.9519	0	#N/A	1114.93	1204.26	1129.3	1135.54	1146.01	-0.0345779	0.1226	-0.282037	0.777915	0.999969
wdr47	PREDICTED: WD repeat-containing protein 47	ENSDARG00000078136.6	wdr47a	WD repeat domain 47a	589.058	550.271	630.878	495.936	566.536	-0.0155867	0.176302	-0.0884089	0.929552	0.999969
LOC109647309	PREDICTED: calmodulin-regulated spectrin-associated protein 2-like isoform X2	ENSDARG00000036038.9219	0	#N/A	1684.71	1547.1	1797.46	1625.57	1663.71	0.0832872	0.112837	0.73812	0.460442	0.999969
LOC109637358	PREDICTED: TIR domain-containing adapter molecule 1-like	ENSDARG00000102493.2	ticam1	toll-like receptor adaptor molecule 1	229.197	237.202	235.475	251.904	238.445	0.0632531	0.237443	0.266393	0.789936	0.999969
LOC109641593	#N/A	ENSDARG00000036038.11519	0	#N/A	2.14203	9.60333	12.7549	32.472	14.2431	1.9311	1.06809	1.80799	0.0706082	0.999969
LOC109642302	PREDICTED: C-C motif chemokine 20-like	ENSDARG00000036038.3147	0	#N/A	0	3.84133	0	5.904	2.43633	0.607949	2.63974	0.230306	0.817854	0.999969
capn10	PREDICTED: calpain-10 isoform X1	ENSDARG00000036038.4513	0	#N/A	757.208	700.083	659.331	807.864	731.121	0.0101071	0.15776	0.0640663	0.948917	0.999969
eif4e2	PREDICTED: eukaryotic translation initiation factor 4E type 2 isoform X1	ENSDARG00000036038.4554	0	#N/A	1335.56	1160.08	1069.45	1133.57	1174.66	-0.179359	0.127961	-1.40167	0.161015	0.999969
LOC109643329	PREDICTED: phospholipid scramblase family member 5-like isoform X1	ENSDARG00000036038.4532	0	#N/A	231.339	321.711	250.193	288.312	272.889	-0.0400984	0.245456	-0.163363	0.870233	0.999969
LOC109641253	PREDICTED: acetylcholine receptor subunit gamma-like isoform X1	ENSDARG00000036038.1774	0	#N/A	1826.08	1843.84	1748.41	1599.98	1754.58	-0.13231	0.107041	-1.23607	0.216431	0.999969
prss56	PREDICTED: serine protease 56	ENSDARG00000053158.8	prss56	serine protease 56	4.28406	0	1.9623	0	1.56159	-1.11783	3.17907	-0.35162	0.725123	0.999969
LOC109645179	PREDICTED: von Willebrand factor A domain-containing protein 5B1-like	ENSDARG00000036038.6844	0	#N/A	4.28406	6.72233	5.88689	1.968	4.71532	-0.489075	1.62248	-0.301437	0.763081	0.999969
alg3	PREDICTED: dol-P-Man:Man(5)GlcNAc(2)-PP-Dol alpha-1,3-mannosyltransferase	ENSDARG00000036038.6856	0	#N/A	1322.7	1423.21	1470.74	1431.72	1412.09	0.0796521	0.113989	0.698768	0.484697	0.999969
LOC109645196	PREDICTED: mitochondrial ubiquitin ligase activator of nfkb 1-A-like	ENSDARG00000036038.6867	0	#N/A	324.518	309.227	260.004	267.648	290.349	-0.264047	0.216477	-1.21974	0.222563	0.999969
camk2n2	PREDICTED: calcium/calmodulin-dependent protein kinase II inhibitor 2	ENSDARG00000025855.6	camk2n1a	calcium/calmodulin-dependent protein kinase II inhibitor 1a	20.3493	3.84133	0	5.904	7.52365	-2.03092	1.56616	-1.29675	0.194717	0.999969
LOC109636895	PREDICTED: endothelin-converting enzyme 2-like	ENSDARG00000068021.6	ece2a	endothelin converting enzyme 2a	383.423	507.056	439.554	494.952	456.246	0.0682812	0.197005	0.346597	0.728894	0.999969
LOC109636906	#N/A	ENSDARG00000036038.11148	0	#N/A	84.6102	72.9853	75.5484	90.528	80.9179	0.0765461	0.40258	0.190139	0.8492	0.999969
LOC109636883	PREDICTED: MAP6 domain-containing protein 1-like isoform X2	ENSDARG00000079777.5	map6d1	MAP6 domain containing 1	83.5392	61.4613	46.1139	63.96	63.7686	-0.395994	0.464968	-0.851658	0.394404	0.999969
yeats2	PREDICTED: YEATS domain-containing protein 2 isoform X2	ENSDARG00000036038.6444	0	#N/A	1076.37	979.539	1052.77	1139.47	1062.04	0.0930741	0.129389	0.719336	0.471934	0.999969
klhl24	PREDICTED: kelch-like protein 24	ENSDARG00000036038.7990	0	#N/A	309.523	355.323	263.929	345.384	318.54	-0.126558	0.224972	-0.56255	0.573741	0.999969
gpr148	PREDICTED: probable G-protein coupled receptor 148	ENSDARG00000005865.8	or131-1	odorant receptor, family H, subfamily 131, member 1	2.14203	6.72233	2.94344	0	2.95195	-1.59425	2.22458	-0.716653	0.473588	0.999969
LOC109637306	PREDICTED: transcription termination factor 4, mitochondrial-like	ENSDARG00000079124.7	MTERF4	si	274.18	232.401	198.192	264.696	242.367	-0.129328	0.254075	-0.509014	0.610742	0.999969
pask	PREDICTED: PAS domain-containing serine/threonine-protein kinase	ENSDARG00000075008.7	pask	PAS domain containing serine/threonine kinase	811.829	1062.13	1109.68	1071.58	1013.8	0.218014	0.148847	1.46468	0.143008	0.999969
LOC109641000	PREDICTED: voltage-gated potassium channel subunit beta-1-like isoform X2	ENSDARG00000036038.1420	0	#N/A	7.49711	9.60333	5.88689	14.76	9.43683	0.270041	1.16852	0.231097	0.817239	0.999969
LOC109641016	PREDICTED: complement C1q-like protein 2	ENSDARG00000036038.1447	0	#N/A	0	0	0	1.968	0.492	2.39885	4.89213	0.49035	0.623886	0.999969
LOC109644139	PREDICTED: ras-related protein Rap-2b-like	ENSDARG00000036038.5594	0	#N/A	830.037	743.297	779.031	745.872	774.559	-0.0445466	0.144854	-0.307528	0.758442	0.999969
LOC109644508	PREDICTED: muscleblind-like protein 1 isoform X24	ENSDARG00000036038.6029	0	#N/A	1898.91	2007.1	1917.16	2099.85	1980.76	0.0402082	0.104799	0.383669	0.701224	0.999969
LOC109643120	PREDICTED: cullin-3-like	ENSDARG00000036038.4259	0	#N/A	1470.5	1354.07	1471.72	1312.66	1402.24	-0.020328	0.119768	-0.169727	0.865225	0.999969
LOC109643126	PREDICTED: dehydrogenase/reductase SDR family member 12-like isoform X1	ENSDARG00000036038.4273	0	#N/A	20.3493	7.68266	19.623	15.744	15.8497	0.341524	0.925827	0.368885	0.712213	0.999969
LOC109643150	PREDICTED: AP-1 complex subunit sigma-3-like isoform X2	ENSDARG00000036038.4297	0	#N/A	10.7102	1.92067	3.92459	5.904	5.61485	-0.354035	1.53916	-0.230017	0.818078	0.999969
LOC109637837	PREDICTED: secretogranin-2-like	ENSDARG00000038574.6	scg2b	secretogranin II (chromogranin C), b	0	1.92067	1.9623	0	0.97074	0.0197454	3.8519	0.00512615	0.99591	0.999969
LOC109643779	PREDICTED: long-chain-fatty-acid--CoA ligase 3-like	ENSDARG00000036038.5130	0	#N/A	12267.4	13468.7	13238.6	13277.1	13063	0.0429465	0.0739647	0.580634	0.561487	0.999969
LOC109641968	PREDICTED: RING finger protein 186-like	ENSDARG00000036038.2697	0	#N/A	1.07102	0	1.9623	1.968	1.25033	1.91512	3.25768	0.587878	0.556614	0.999969
LOC109646840	PREDICTED: paired box protein Pax-3-like	ENSDARG00000036038.8731	0	#N/A	19.2783	30.7306	12.7549	18.696	20.365	-0.671601	0.802704	-0.836674	0.402776	0.999969
LOC109646361	#N/A	ENSDARG00000036038.11834	0	#N/A	1064.59	1175.45	1052.77	1082.4	1093.8	-0.0696336	0.126418	-0.550822	0.581756	0.999969
LOC109646353	PREDICTED: ephrin type-B receptor 1-like	ENSDARG00000036038.8216	0	#N/A	14.9942	24.0083	6.86803	12.792	14.6656	-0.990735	0.951304	-1.04145	0.297667	0.999969
LOC109646459	PREDICTED: glypican-1-like	ENSDARG00000036038.8329	0	#N/A	8810.17	8908.05	9081.5	9594	9098.43	0.0758914	0.0727009	1.04389	0.296538	0.999969
LOC109647292	PREDICTED: glypican-5-like isoform X2	ENSDARG00000036038.9200	0	#N/A	3362.99	3408.22	3711.68	3735.26	3554.54	0.137189	0.0842463	1.62842	0.103435	0.999969
LOC109638730	PREDICTED: cullin-3-B-like, partial	ENSDARG00000100108.3	cul3b	cullin 3b	31.0594	12.4843	17.6607	15.744	19.2371	-0.37774	0.845739	-0.446638	0.655136	0.999969
LOC109638182	PREDICTED: zinc finger CCCH domain-containing protein 13-like	ENSDARG00000093357.3	nyap2b	neuronal tyrosine-phosphorylated phosphoinositide-3-kinase adaptor 2b	1.07102	9.60333	3.92459	0	3.64973	-1.44911	2.10065	-0.68984	0.490295	0.999969
LOC109640684	#N/A	#N/A	#N/A	#N/A	0	0	0	3.936	0.983999	3.39891	4.20875	0.807583	0.419331	0.999969
LOC109638738	PREDICTED: fibroblast growth factor 12-like	ENSDARG00000027957.10	fgf12a	fibroblast growth factor 12a	8.56812	1.92067	5.88689	3.936	5.07792	-0.0865251	1.58949	-0.0544357	0.956588	0.999969
LOC109640831	PREDICTED: presenilins-associated rhomboid-like protein, mitochondrial isoform X1	ENSDARG00000036038.1149	0	#N/A	389.849	324.592	345.364	309.96	342.441	-0.123623	0.209812	-0.589208	0.555722	0.999969
extl2	PREDICTED: exostosin-like 2	ENSDARG00000036038.1219	0	#N/A	628.686	648.225	654.425	507.744	609.77	-0.13594	0.172408	-0.788481	0.430415	0.999969
LOC109640888	PREDICTED: uncharacterized protein LOC109640888	ENSDARG00000036038.1238	0	#N/A	323.447	240.083	279.627	226.32	267.369	-0.154053	0.248337	-0.620338	0.535035	0.999969
rc3h1	PREDICTED: roquin-1 isoform X2	ENSDARG00000036038.949	0	#N/A	3131.65	3214.23	3199.52	3655.56	3300.24	0.11127	0.0957966	1.16152	0.245429	0.999969
LOC109640675	#N/A	#N/A	#N/A	#N/A	0	0	0.981148	0.983999	0.491287	2.39695	4.89227	0.489947	0.624172	0.999969
LOC109640909	PREDICTED: fibroblast growth factor 12	ENSDARG00000036038.1267	0	#N/A	6.42609	1.92067	1.9623	5.904	4.05326	-0.0787533	1.76645	-0.0445827	0.96444	0.999969
LOC109640712	PREDICTED: kinesin-like protein KIF2C isoform X1	ENSDARG00000036038.980	0	#N/A	2829.62	3290.1	3233.86	3259.99	3153.39	0.085189	0.0985607	0.86433	0.387406	0.999969
LOC109640789	PREDICTED: protein patched homolog 1-like	ENSDARG00000036038.1094	0	#N/A	29.9884	37.453	52.0008	59.04	44.6205	0.717571	0.53882	1.33174	0.182944	0.999969
LOC109640852	PREDICTED: T-cell acute lymphocytic leukemia protein 1 isoform X1	ENSDARG00000036038.1176	0	#N/A	1.07102	1.92067	0.981148	2.952	1.73121	0.389932	2.56992	0.15173	0.8794	0.999969
LOC109640747	PREDICTED: inner ear-specific collagen-like	ENSDARG00000036038.1050	0	#N/A	2.14203	0	1.9623	0	1.02608	-0.115047	3.7697	-0.0305189	0.975653	0.999969
LOC109640864	PREDICTED: protein phosphatase 1L isoform X1	ENSDARG00000036038.1198	0	#N/A	879.303	756.742	811.409	744.888	798.086	-0.0713897	0.148078	-0.48211	0.629728	0.999969
LOC109640900	PREDICTED: ADP-ribosylation factor-like protein 14	ENSDARG00000036038.1254	0	#N/A	0	7.68266	2.94344	3.936	3.64053	-0.169878	2.02232	-0.0840016	0.933055	0.999969
LOC109640724	PREDICTED: schwannomin-interacting protein 1-like isoform X3	ENSDARG00000036038.1011	0	#N/A	0	0	0.981148	0	0.245287	1.39636	4.99738	0.279419	0.779923	0.999969
erich6	PREDICTED: glutamate-rich protein 6 isoform X1	ENSDARG00000036038.1107	0	#N/A	0	0	0	0.983999	0.246	1.39846	4.99723	0.279846	0.779595	0.999969
selenot	PREDICTED: selenoprotein T	ENSDARG00000058354.6	selenot1a	selenoprotein T, 1a	4726.39	5372.1	4663.39	4960.34	4930.56	-0.0697339	0.089995	-0.774864	0.43842	0.999969
LOC109638764	PREDICTED: protein patched homolog 1-like	ENSDARG00000055026.7	ptch2	patched 2	71.758	73.9456	63.7746	61.992	67.8675	-0.212468	0.432354	-0.49142	0.623129	0.999969
eif2b3	PREDICTED: translation initiation factor eIF-2B subunit gamma	ENSDARG00000036038.1082	0	#N/A	1156.7	1185.05	1241.15	1107	1172.47	0.00384318	0.124536	0.03086	0.975381	0.999969
plk3	PREDICTED: serine/threonine-protein kinase PLK3	ENSDARG00000036038.6408	0	#N/A	812.9	897.911	861.448	785.232	839.373	-0.0555883	0.14193	-0.391661	0.695308	0.999969
cacybp	PREDICTED: calcyclin-binding protein	ENSDARG00000036038.8563	0	#N/A	1302.35	1751.65	1667.95	1879.44	1650.35	0.215236	0.139733	1.54034	0.123478	0.999969
mrps14	PREDICTED: 28S ribosomal protein S14, mitochondrial	ENSDARG00000036038.1621	0	#N/A	448.755	408.141	458.196	411.312	431.601	0.0216271	0.185303	0.116712	0.907088	0.999969
tnn	PREDICTED: tenascin-N	ENSDARG00000024829.11	tnn	tenascin N	5.35508	1.92067	3.92459	1.968	3.29208	-0.298042	1.91353	-0.155755	0.876226	0.999969
kiaa0040	PREDICTED: uncharacterized protein KIAA0040 homolog	ENSDARG00000036038.2483	0	#N/A	263.47	197.829	234.494	220.416	229.052	-0.0185422	0.255825	-0.0724799	0.94222	0.999969
tnr	PREDICTED: tenascin-R	ENSDARG00000020771.11	tnr	tenascin R (restrictin, janusin)	4.28406	0	0.981148	1.968	1.8083	-0.528099	2.74366	-0.19248	0.847366	0.999969
LOC109638785	PREDICTED: uncharacterized protein LOC109638785	ENSDARG00000102658.2	ENSDARG00000102658.2	174624 description	343.796	337.077	332.609	303.072	329.138	-0.098953	0.205617	-0.481248	0.63034	0.999969
LOC109640054	PREDICTED: angiomotin-like 2a	ENSDARG00000061923.5	amotl2a	angiomotin like 2a	1666.5	1315.66	1553.16	1633.44	1542.19	0.0964354	0.129552	0.744374	0.45665	0.999969
aire	PREDICTED: autoimmune regulator isoform X2	ENSDARG00000036038.59	0	#N/A	17.1362	34.572	11.7738	9.83999	18.3305	-1.26152	0.863252	-1.46136	0.143917	0.999969
LOC109640261	PREDICTED: ras-related protein Rab-6B-like	ENSDARG00000036038.283	0	#N/A	0	1.92067	0	2.952	1.21817	0.606361	3.50245	0.173125	0.862553	0.999969
LOC109638795	PREDICTED: espin-like protein	ENSDARG00000093112.4	espnlb	espin like b	0	0	1.9623	0	0.490574	2.39505	4.89241	0.489543	0.624457	0.999969
LOC109639850	PREDICTED: kinesin-like protein KIF1A isoform X6	ENSDARG00000061817.7	kif1aa	kinesin family member 1Aa	0	2.881	0	2.952	1.45825	0.0240052	3.23785	0.00741394	0.994085	0.999969
LOC109640124	PREDICTED: serine--pyruvate aminotransferase-like	ENSDARG00000036038.78	0	#N/A	0	0	0	1.968	0.492	2.39885	4.89213	0.49035	0.623886	0.999969
LOC109640298	PREDICTED: bcl-2-related ovarian killer protein homolog B-like	ENSDARG00000036038.327	0	#N/A	3.21305	0	0	3.936	1.78726	0.304078	2.98824	0.101758	0.918949	0.999969
LOC109640212	PREDICTED: elongation of very long chain fatty acids protein 1-like	ENSDARG00000036038.208	0	#N/A	89.9653	130.605	108.907	88.56	104.509	-0.161608	0.371917	-0.434526	0.663907	0.999969
cdc20	PREDICTED: cell division cycle protein 20 homolog	ENSDARG00000036038.46	0	#N/A	3620.03	3205.59	3402.62	3289.51	3379.44	-0.0281579	0.0940175	-0.299497	0.764561	0.999969
LOC109640269	PREDICTED: uncharacterized protein LOC109640269	ENSDARG00000036038.293	0	#N/A	1180.26	1226.34	1280.4	1254.6	1235.4	0.0747983	0.117703	0.635485	0.525112	0.999969
ppp1r7	PREDICTED: protein phosphatase 1 regulatory subunit 7	ENSDARG00000036038.163	0	#N/A	1655.79	2030.14	1803.35	2120.52	1902.45	0.089666	0.126519	0.708719	0.478499	0.999969
ubxn7	PREDICTED: UBX domain-containing protein 7	ENSDARG00000036038.10	0	#N/A	991.76	936.324	1062.58	954.48	986.287	0.0653807	0.132728	0.492591	0.622302	0.999969
LOC109640062	PREDICTED: serotransferrin	ENSDARG00000016771.11	tfa	transferrin-a	12.8522	5.762	9.81148	12.792	10.3044	0.285511	1.11408	0.256274	0.797739	0.999969
LOC109639892	PREDICTED: eukaryotic translation initiation factor 4 gamma 1-like isoform X1	ENSDARG00000101256.2	CA	#N/A	11609.8	10972.8	11801.2	12075.6	11614.9	0.0804866	0.0710927	1.13214	0.257578	0.999969
LOC109640197	PREDICTED: protein FAM131A-like isoform X2	ENSDARG00000036038.190	0	#N/A	13.9232	22.0877	10.7926	8.856	13.9149	-0.876347	0.958474	-0.914314	0.360552	0.999969
LOC109638804	PREDICTED: chloride channel protein 2-like	ENSDARG00000062427.8	clcn2a	chloride channel, voltage-sensitive 2a	4.28406	1.92067	0	0	1.55118	-4.09894	3.18505	-1.28693	0.198118	0.999969
LOC109640155	PREDICTED: zona pellucida sperm-binding protein 4-like	ENSDARG00000036038.128	0	#N/A	0	0	3.92459	0	0.981148	3.395	4.21353	0.805737	0.420394	0.999969
thpo	PREDICTED: thrombopoietin isoform X1	ENSDARG00000036038.359	0	#N/A	4.28406	0	0	0	1.07102	-3.56176	4.06993	-0.875142	0.381497	0.999969
LOC109638810	PREDICTED: solute carrier family 12 member 9-like	ENSDARG00000102724.2	ENSDARG00000102724.2	153039 description	7.49711	0	1.9623	5.904	3.84085	0.0802677	2.00844	0.0399652	0.968121	0.999969
LOC109639905	PREDICTED: period circadian protein homolog 2-like isoform X1	ENSDARG00000034503.10	per2	period circadian clock 2	823.611	741.377	851.636	770.472	796.774	0.0522563	0.145506	0.359136	0.719494	0.999969
LOC109640291	PREDICTED: transcription cofactor HES-6-like	ENSDARG00000036038.314	0	#N/A	40.6986	45.1356	41.2082	31.488	39.6326	-0.240249	0.568787	-0.422389	0.672741	0.999969
LOC109640246	PREDICTED: integral membrane protein 2C-like isoform X1	ENSDARG00000036038.265	0	#N/A	300.955	225.678	249.211	165.312	235.289	-0.344108	0.277903	-1.23823	0.21563	0.999969
cunh2orf82	PREDICTED: uncharacterized protein C2orf82 homolog	ENSDARG00000036038.425	0	#N/A	7.49711	2.881	1.9623	10.824	5.7911	0.306807	1.53757	0.19954	0.84184	0.999969
gigyf2	PREDICTED: PERQ amino acid-rich with GYF domain-containing protein 2 isoform X2	ENSDARG00000009735.10	gigyf2	GRB10 interacting GYF protein 2	3879.22	3622.37	3545.87	3384.96	3608.1	-0.113969	0.0879413	-1.29597	0.194986	0.999969
trnap-agg	#N/A	#N/A	#N/A	#N/A	0	0	0	5.904	1.476	3.9839	3.59004	1.10971	0.267125	0.999969
trnag-ucc	#N/A	#N/A	#N/A	#N/A	20.3493	22.0877	26.491	14.76	20.922	-0.0413119	0.788011	-0.0524255	0.95819	0.999969
LOC109640162	PREDICTED: glutamine synthetase	ENSDARG00000036038.139	0	#N/A	2422.64	2267.35	2325.32	2197.27	2303.14	-0.0521864	0.0987152	-0.528656	0.597044	0.999969
LOC109640132	PREDICTED: pre-B-cell leukemia transcription factor 1 isoform X1	ENSDARG00000036038.92	0	#N/A	12.8522	10.5637	26.491	18.696	17.1507	0.95022	0.86525	1.0982	0.272116	0.999969
LOC109640237	PREDICTED: hypoxanthine-guanine phosphoribosyltransferase-like	ENSDARG00000036038.251	0	#N/A	722.935	777.869	723.106	782.28	751.547	0.00400574	0.145755	0.0274828	0.978075	0.999969
LOC109639841	PREDICTED: rho GTPase-activating protein 21-like	ENSDARG00000075673.7	arhgap21b	Rho GTPase activating protein 21b	1420.17	1409.77	1457.99	1448.45	1434.09	0.0385168	0.110803	0.347615	0.728129	0.999969
LOC109640026	PREDICTED: dipeptidyl aminopeptidase-like protein 6 isoform X2	ENSDARG00000024744.8	dpp6b	dipeptidyl-peptidase 6b	285.961	313.068	281.589	276.504	289.281	-0.102648	0.217841	-0.471206	0.637494	0.999969
kmt2c	PREDICTED: histone-lysine N-methyltransferase 2C isoform X1	ENSDARG00000075560.6	kmt2cb	lysine (K)-specific methyltransferase 2Cb	1874.28	2002.29	2149.69	2033.93	2015.05	0.109709	0.102457	1.07078	0.28427	0.999969
LOC109640188	PREDICTED: 5\\'-AMP-activated protein kinase subunit gamma-2-like	ENSDARG00000036038.174	0	#N/A	219.558	270.814	246.268	238.128	243.692	-0.0188879	0.242268	-0.077963	0.937857	0.999969
LOC109640281	PREDICTED: apoptosis regulator Bcl-2-like	ENSDARG00000036038.302	0	#N/A	667.242	701.043	694.652	774.408	709.336	0.102245	0.149974	0.681753	0.495395	0.999969
kdsr	PREDICTED: 3-ketodihydrosphingosine reductase	ENSDARG00000036038.152	0	#N/A	726.148	654.947	680.916	696.672	689.671	-0.00312528	0.150648	-0.0207456	0.983449	0.999969
vps4b	PREDICTED: vacuolar protein sorting-associated protein 4B isoform X1	ENSDARG00000036038.25	0	#N/A	4654.63	4624	4665.36	4581.5	4631.37	-0.00492885	0.0793411	-0.0621223	0.950465	0.999969
LOC109640356	PREDICTED: laminin subunit alpha-3-like	ENSDARG00000036038.440	0	#N/A	278.464	202.63	166.795	260.76	227.162	-0.16894	0.287948	-0.586706	0.557401	0.999969
LOC109640072	PREDICTED: tetratricopeptide repeat protein 39C-like isoform X1	ENSDARG00000115554.1	ttc39c	tetratricopeptide repeat domain 39C	757.208	740.416	709.37	655.344	715.584	-0.133951	0.147105	-0.91058	0.362516	0.999969
LOC109640009	PREDICTED: oxysterol-binding protein-related protein 1-like isoform X3	ENSDARG00000110409.1	CR936359.2	oxysterol binding protein-like 1A	95.3203	82.5886	92.2279	84.624	88.6902	-0.00767041	0.382454	-0.0200558	0.983999	0.999969
znf521	PREDICTED: zinc finger protein 521 isoform X5	ENSDARG00000116769.1	ZNF521	zinc finger protein 521	2919.59	3135.49	3214.24	3035.64	3076.24	0.045458	0.0920431	0.493877	0.621393	0.999969
LOC109640369	#N/A	ENSDARG00000036038.11414	0	#N/A	57.8348	30.7306	29.4344	41.328	39.832	-0.32056	0.599108	-0.535063	0.592606	0.999969
ss18	PREDICTED: protein SSXT isoform X5	ENSDARG00000036038.5513	0	#N/A	4761.73	5145.46	5155.93	5038.08	5025.3	0.0409818	0.0820847	0.499263	0.617594	0.999969
psma8	PREDICTED: proteasome subunit alpha type-7-like	ENSDARG00000010965.8	psma8	proteasome 20S subunit alpha 8	9028.66	8604.58	8735.16	8875.68	8811.02	-0.00174893	0.0725604	-0.0241031	0.98077	0.999969
LOC109637408	PREDICTED: BTB/POZ domain-containing protein KCTD1 isoform X2	ENSDARG00000074056.5	kctd1	potassium channel tetramerization domain containing 1	163.865	170.939	179.55	219.432	183.447	0.252702	0.274646	0.920101	0.35752	0.999969
aqp4	PREDICTED: aquaporin-4 isoform X1	ENSDARG00000010565.8	aqp4	aquaporin 4	2.14203	1.92067	1.9623	0	1.50625	-1.04885	2.92764	-0.358257	0.720151	0.999969
LOC109642713	#N/A	ENSDARG00000036038.11593	0	#N/A	1.07102	0	0	0	0.267754	-1.54512	4.98808	-0.309764	0.756741	0.999969
LOC109638825	PREDICTED: cadherin-2A-like	ENSDARG00000117201.1	cdh2	cadherin 2, type 1, N-cadherin (neuronal)	5118.38	4796.86	5342.35	5471.04	5182.16	0.125264	0.0805066	1.55595	0.119721	0.999969
LOC109642705	PREDICTED: desmocollin-3-like	ENSDARG00000036038.3725	0	#N/A	189.57	230.48	201.135	184.008	201.298	-0.126261	0.263772	-0.478675	0.63217	0.999969
LOC109638830	PREDICTED: cadherin-4-like	ENSDARG00000062750.8	ENSDARG00000062750.8	ch73-74h11.1 description	590.129	687.598	649.52	628.776	639.006	-0.000136244	0.159081	-0.000856448	0.999317	0.999969
LOC109642279	PREDICTED: solute carrier family 22 member 23-like	ENSDARG00000036038.3114	0	#N/A	1.07102	7.68266	0.981148	7.872	4.4017	0.00741853	1.80955	0.00409964	0.996729	0.999969
dsp	PREDICTED: desmoplakin isoform X1	ENSDARG00000036038.3081	0	#N/A	2709.67	2536.24	2771.74	2677.46	2673.78	0.055094	0.0938021	0.587344	0.556973	0.999969
tns3	PREDICTED: tensin-3	ENSDARG00000036038.3102	0	#N/A	3518.28	4047.8	3955.99	4110.17	3908.06	0.0919837	0.0939036	0.979555	0.327306	0.999969
LOC109641634	PREDICTED: insulin-like growth factor-binding protein 3	ENSDARG00000036038.2274	0	#N/A	56.7638	54.739	32.3779	49.2	48.2702	-0.450705	0.52537	-0.857881	0.390958	0.999969
igfbp1	PREDICTED: insulin-like growth factor-binding protein 1	ENSDARG00000036038.2050	0	#N/A	10.7102	3.84133	5.88689	0	5.10959	-1.30144	1.76691	-0.736561	0.46139	0.999969
LOC109637512	PREDICTED: histone H3.v1-like	#N/A	0	#N/A	8.56812	5.762	15.6984	11.808	10.4591	0.944309	1.09933	0.85899	0.390346	0.999969
adcy1	PREDICTED: adenylate cyclase type 1 isoform X2	ENSDARG00000069026.5	adcy1a	adenylate cyclase 1a	16.0652	17.286	30.4156	2.952	16.6797	0.000566595	1.0317	0.000549187	0.999562	0.999969
LOC109637517	#N/A	ENSDARG00000036038.11197	0	#N/A	6.42609	1.92067	22.5664	0	7.72829	1.4427	1.63234	0.883821	0.376793	0.999969
LOC109647853	PREDICTED: NAD-dependent protein deacylase sirtuin-5, mitochondrial-like	ENSDARG00000036038.9788	0	#N/A	1461.94	1401.13	1438.36	1446.48	1436.98	0.011131	0.1115	0.09983	0.920479	0.999969
LOC109646849	PREDICTED: phosphatase and actin regulator 1-like isoform X1	ENSDARG00000036038.8741	0	#N/A	16.0652	26.8893	19.623	27.552	22.5324	0.131856	0.763282	0.172749	0.862849	0.999969
LOC109646586	PREDICTED: LOW QUALITY PROTEIN: PH domain leucine-rich repeat-containing protein phosphatase 1-like	ENSDARG00000036038.8468	0	#N/A	681.166	564.676	713.294	739.968	674.776	0.223146	0.159075	1.40277	0.160685	0.999969
LOC109645941	PREDICTED: opsin-5-like	ENSDARG00000036038.7753	0	#N/A	0	0	3.92459	0	0.981148	3.395	4.21353	0.805737	0.420394	0.999969
ripk1	PREDICTED: receptor-interacting serine/threonine-protein kinase 1	ENSDARG00000036038.7740	0	#N/A	780.77	752.901	808.466	854.112	799.062	0.116625	0.140011	0.832969	0.404862	0.999969
LOC109645951	PREDICTED: dual specificity protein phosphatase 22-B-like	ENSDARG00000036038.7762	0	#N/A	202.422	162.296	197.211	183.024	186.238	0.0614466	0.274274	0.224034	0.822731	0.999969
LOC109637979	PREDICTED: interferon regulatory factor 4-like	ENSDARG00000006560.10	irf4a	interferon regulatory factor 4a	2.14203	0	1.9623	0	1.02608	-0.115047	3.7697	-0.0305189	0.975653	0.999969
LOC109637330	PREDICTED: myosin light chain kinase 2, skeletal/cardiac muscle-like isoform X2	ENSDARG00000091260.4	mylk4a	myosin light chain kinase family, member 4a	2.14203	1.92067	5.88689	1.968	2.97939	0.952324	2.01733	0.472073	0.636875	0.999969
wrnip1	PREDICTED: ATPase WRNIP1	ENSDARG00000005218.7	wrnip1	WRN helicase interacting protein 1	264.541	316.91	255.098	314.88	287.857	-0.0297374	0.231526	-0.128441	0.8978	0.999969
LOC109637822	PREDICTED: LOW QUALITY PROTEIN: proproteinase E-like	ENSDARG00000056744.8	ela2	elastase 2	95.3203	97.9539	69.6615	100.368	90.8259	-0.185079	0.38986	-0.474732	0.634978	0.999969
dhx30	PREDICTED: putative ATP-dependent RNA helicase DHX30	ENSDARG00000036038.7823	0	#N/A	582.632	619.415	582.802	604.176	597.256	-0.0185445	0.157883	-0.117457	0.906498	0.999969
LOC109646015	PREDICTED: alanine aminotransferase 2-like	ENSDARG00000036038.7834	0	#N/A	10.7102	9.60333	0	5.904	6.55437	-1.7828	1.56933	-1.13603	0.255945	0.999969
LOC109637830	PREDICTED: ranBP-type and C3HC4-type zinc finger-containing protein 1-like	ENSDARG00000059871.7	shrprbck1r	sharpin and rbck1 related	104.959	40.334	135.398	61.008	85.4249	0.438764	0.51257	0.856007	0.391994	0.999969
LOC109638845	PREDICTED: adhesion G protein-coupled receptor L2-like	ENSDARG00000075899.5	ENSDARG00000075899.5	ch1073-186i23.1 description	597.626	594.446	532.763	607.128	582.991	-0.0645664	0.162878	-0.39641	0.691803	0.999969
efcab14	PREDICTED: EF-hand calcium-binding domain-containing protein 14	ENSDARG00000036038.4150	0	#N/A	4155.54	4529.89	4703.62	4578.55	4491.9	0.0956386	0.0847974	1.12785	0.259384	0.999969
znf830	PREDICTED: zinc finger protein 830	ENSDARG00000036038.4160	0	#N/A	369.5	331.315	262.948	284.376	312.035	-0.356073	0.21277	-1.67351	0.0942276	0.999969
LOC109643021	PREDICTED: ankyrin repeat domain-containing protein 13C-like	ENSDARG00000036038.4138	0	#N/A	333.086	370.688	338.496	374.904	354.293	0.0189665	0.201852	0.0939627	0.925139	0.999969
LOC109646687	PREDICTED: serine/arginine-rich splicing factor 11-like	ENSDARG00000036038.8575	0	#N/A	1818.58	1663.3	1643.42	1599	1681.08	-0.102431	0.108836	-0.94115	0.346628	0.999969
rpe65	PREDICTED: retinoid isomerohydrolase	ENSDARG00000036038.1972	0	#N/A	4.28406	3.84133	1.9623	0	2.52192	-2.04874	2.37679	-0.86198	0.388698	0.999969
LOC109647497	PREDICTED: RING finger protein 11-like	ENSDARG00000036038.9432	0	#N/A	1154.55	1276.28	1272.55	1220.16	1230.89	0.0358059	0.121762	0.294064	0.768709	0.999969
LOC109643736	PREDICTED: voltage-dependent R-type calcium channel subunit alpha-1E-like isoform X1	ENSDARG00000036038.5062	0	#N/A	0	0	3.92459	0	0.981148	3.395	4.21353	0.805737	0.420394	0.999969
LOC109641997	PREDICTED: kelch-like protein 14	ENSDARG00000036038.2741	0	#N/A	0	0	1.9623	0	0.490574	2.39505	4.89241	0.489543	0.624457	0.999969
ccdc178	PREDICTED: coiled-coil domain-containing protein 178	ENSDARG00000036038.2376	0	#N/A	0	1.92067	0	0	0.480166	-2.41707	4.89779	-0.493503	0.621657	0.999969
LOC109638851	PREDICTED: dystrobrevin alpha-like	ENSDARG00000031015.8	dtna	dystrobrevin, alpha	40.6986	53.7786	50.0385	73.8	54.5789	0.388481	0.501675	0.774367	0.438714	0.999969
mapre2	PREDICTED: microtubule-associated protein RP/EB family member 2 isoform X1	ENSDARG00000036038.4754	0	#N/A	3229.11	3333.31	3301.56	3185.21	3262.3	-0.0168313	0.0873548	-0.192678	0.847211	0.999969
LOC109643519	#N/A	ENSDARG00000036038.11665	0	#N/A	93.1783	96.9936	73.5861	49.2	78.2395	-0.631286	0.420598	-1.50092	0.133375	0.999969
spidr	PREDICTED: DNA repair-scaffolding protein isoform X1	ENSDARG00000036038.8099	0	#N/A	431.619	394.697	408.157	397.536	408.002	-0.0359441	0.186904	-0.192313	0.847497	0.999969
cebpd	PREDICTED: CCAAT/enhancer-binding protein delta	ENSDARG00000036038.9776	0	#N/A	1578.68	1386.72	1239.19	1293.96	1374.64	-0.226792	0.120148	-1.8876	0.0590792	0.999969
ube2v2	PREDICTED: ubiquitin-conjugating enzyme E2 variant 2	ENSDARG00000028198.7	ube2v2	ubiquitin-conjugating enzyme E2 variant 2	2250.2	2347.05	2258.6	2337.98	2298.46	-0.000377538	0.0964252	-0.00391534	0.996876	0.999969
snai2	PREDICTED: zinc finger protein SNAI2 isoform X2	ENSDARG00000040046.8	snai2	snail family zinc finger 2	667.242	677.995	738.804	644.52	682.14	0.040213	0.153645	0.261727	0.793532	0.999969
sntg1	PREDICTED: gamma-1-syntrophin	ENSDARG00000036038.1941	0	#N/A	19.2783	8.64299	5.88689	9.83999	10.912	-0.824304	1.10081	-0.748815	0.453969	0.999969
pcmtd1	#N/A	#N/A	#N/A	#N/A	191.712	199.749	161.889	184.992	184.586	-0.174689	0.26987	-0.647309	0.517432	0.999969
st18	PREDICTED: suppression of tumorigenicity 18 protein isoform X5	ENSDARG00000102879.2	myt1b	myelin transcription factor 1b	10.7102	5.762	3.92459	5.904	6.57518	-0.741702	1.37552	-0.539217	0.589737	0.999969
LOC109637464	#N/A	ENSDARG00000036038.11188	0	#N/A	4.28406	5.762	0	0	2.51151	-4.79751	2.65647	-1.80597	0.0709226	0.999969
rb1cc1	PREDICTED: RB1-inducible coiled-coil protein 1	ENSDARG00000036038.6352	0	#N/A	2445.13	2446.93	2304.72	2497.39	2423.54	-0.0267835	0.0967761	-0.276757	0.781966	0.999969
LOC109647667	PREDICTED: uncharacterized protein LOC109647667 isoform X2	ENSDARG00000036038.9600	0	#N/A	89.9653	114.28	61.8123	67.896	83.4883	-0.6563	0.399879	-1.64124	0.100747	0.999969
asb10	PREDICTED: ankyrin repeat and SOCS box protein 10 isoform X1	ENSDARG00000036038.4666	0	#N/A	23.5623	10.5637	25.5098	7.872	16.877	-0.0274727	0.943537	-0.0291167	0.976772	0.999969
LOC109643450	PREDICTED: late histone H2B.L4-like	ENSDARG00000036038.4698	0	#N/A	0	0	1.9623	0	0.490574	2.39505	4.89241	0.489543	0.624457	0.999969
LOC109643400	PREDICTED: acid-sensing ion channel 1-like isoform X2	ENSDARG00000036038.4632	0	#N/A	0	7.68266	6.86803	4.92	4.86767	0.604616	1.77935	0.339796	0.73401	0.999969
cdk5	PREDICTED: cyclin-dependent-like kinase 5	ENSDARG00000036038.8234	0	#N/A	888.942	974.738	866.353	1031.23	940.316	0.0255891	0.142719	0.179297	0.857705	0.999969
abcb8	PREDICTED: ATP-binding cassette sub-family B member 8, mitochondrial isoform X1	ENSDARG00000036038.5605	0	#N/A	400.56	316.91	396.384	395.568	377.355	0.14379	0.203463	0.706714	0.479744	0.999969
LOC109638861	PREDICTED: autophagy-related protein 9A-like	ENSDARG00000055292.8	atg9b	autophagy related 9B	960.7	908.475	888.92	1008.6	941.674	0.0219639	0.136375	0.161054	0.872051	0.999969
obscn	PREDICTED: obscurin isoform X1	ENSDARG00000036038.3186	0	#N/A	385.565	348.601	342.421	298.152	343.685	-0.196183	0.206124	-0.951769	0.341214	0.999969
LOC109642427	PREDICTED: guanylate kinase-like isoform X2	ENSDARG00000036038.3343	0	#N/A	2067.06	2191.48	1899.5	2060.49	2054.63	-0.105082	0.103097	-1.01925	0.308084	0.999969
cunh1orf35	PREDICTED: multiple myeloma tumor-associated protein 2	ENSDARG00000036038.3333	0	#N/A	867.522	593.486	676.992	623.856	690.464	-0.166246	0.184639	-0.900387	0.367914	0.999969
arf1	PREDICTED: ADP-ribosylation factor 1	ENSDARG00000036038.3364	0	#N/A	1200.61	1243.63	1141.07	1102.08	1171.85	-0.124018	0.120238	-1.03144	0.302337	0.999969
wnt3a	PREDICTED: LOW QUALITY PROTEIN: protein Wnt-3a	ENSDARG00000058822.6	wnt3a	wingless-type MMTV integration site family, member 3A	0	0	1.9623	8.856	2.70457	4.85766	2.63552	1.84315	0.0653074	0.999969
wnt9a	PREDICTED: protein Wnt-9a	ENSDARG00000063437.6	wnt9a	wingless-type MMTV integration site family, member 9A	80.3261	103.716	86.341	98.3999	92.1957	0.00387942	0.381687	0.0101639	0.991891	0.999969
snap47	PREDICTED: synaptosomal-associated protein 47 isoform X1	ENSDARG00000036038.6498	0	#N/A	224.913	218.956	197.211	206.64	211.93	-0.136159	0.250317	-0.543946	0.586479	0.999969
jmjd4	PREDICTED: jmjC domain-containing protein 4 isoform X1	ENSDARG00000036038.6479	0	#N/A	252.76	266.972	258.042	265.68	260.863	0.0106909	0.227401	0.0470137	0.962502	0.999969
iba57	PREDICTED: putative transferase CAF17, mitochondrial	ENSDARG00000063446.7	iba57	iron-sulfur cluster assembly factor IBA57	300.955	260.25	283.552	192.864	259.405	-0.235598	0.256492	-0.918538	0.358337	0.999969
LOC109638123	PREDICTED: 7-alpha-hydroxycholest-4-en-3-one 12-alpha-hydroxylase-like	ENSDARG00000053068.5	cyp8b1	cytochrome P450, family 8, subfamily B, polypeptide 1	6.42609	3.84133	0	0.983999	2.81286	-3.38275	2.4689	-1.37014	0.170643	0.999969
higd1a	PREDICTED: HIG1 domain family member 1A, mitochondrial	ENSDARG00000036038.1522	0	#N/A	1233.81	1298.37	1194.06	1299.86	1256.52	-0.0222058	0.120161	-0.184801	0.853385	0.999969
LOC109638175	PREDICTED: coiled-coil domain-containing protein 13-like	ENSDARG00000063451.7	ccdc13	coiled-coil domain containing 13	19.2783	19.2067	8.83033	15.744	15.7648	-0.647236	0.901929	-0.717613	0.472996	0.999969
LOC109638898	PREDICTED: corticotropin-releasing factor receptor 2-like	ENSDARG00000062377.6	CRHR2	corticotropin-releasing factor receptor 2	0	0	3.92459	0.983999	1.22715	3.71775	3.5158	1.05744	0.290311	0.999969
LOC109641728	#N/A	ENSDARG00000036038.11529	0	#N/A	0	6.72233	1.9623	0.983999	2.41716	-1.19851	2.4632	-0.486569	0.626564	0.999969
LOC109647571	PREDICTED: aquaporin FA-CHIP-like	ENSDARG00000036038.9509	0	#N/A	0	1.92067	0	0.983999	0.726166	-0.974834	4.41164	-0.220969	0.825117	0.999969
LOC109647813	PREDICTED: aquaporin-1-like	ENSDARG00000036038.9748	0	#N/A	0	1.92067	0.981148	0	0.725453	-0.976819	4.41334	-0.221333	0.824833	0.999969
thoc1	PREDICTED: THO complex subunit 1	ENSDARG00000036038.3604	0	#N/A	1166.34	1026.6	1099.87	1081.42	1093.55	-0.00709844	0.128568	-0.0552114	0.95597	0.999969
usp14	PREDICTED: ubiquitin carboxyl-terminal hydrolase 14	ENSDARG00000036038.3616	0	#N/A	3357.63	3292.98	3612.59	3752.97	3504.04	0.147371	0.0855718	1.72219	0.0850355	0.999969
rock1	PREDICTED: rho-associated protein kinase 1 isoform X2	ENSDARG00000036038.3581	0	#N/A	4369.74	4561.58	4465.2	4809.79	4551.58	0.054355	0.0841465	0.645957	0.518308	0.999969
greb1l	PREDICTED: GREB1-like protein isoform X1	ENSDARG00000036038.4709	0	#N/A	10.7102	9.60333	14.7172	13.776	12.2017	0.48905	1.00411	0.487048	0.626225	0.999969
abhd3	PREDICTED: phospholipase ABHD3	ENSDARG00000018809.10	abhd3	abhydrolase domain containing 3	0	7.68266	3.92459	5.904	4.37781	0.343262	1.86426	0.184128	0.853913	0.999969
mib1	PREDICTED: E3 ubiquitin-protein ligase MIB1 isoform X1	ENSDARG00000036038.5096	0	#N/A	1016.39	1201.38	1138.13	1067.64	1105.89	-0.00852095	0.133346	-0.0639012	0.949049	0.999969
gata6	PREDICTED: transcription factor GATA-6 isoform X1	ENSDARG00000036038.6420	0	#N/A	21.4203	47.0563	43.1705	56.088	41.9338	0.530587	0.595182	0.891469	0.372678	0.999969
cables1	PREDICTED: CDK5 and ABL1 enzyme substrate 1 isoform X3	ENSDARG00000036038.8968	0	#N/A	403.773	281.377	360.081	275.52	330.188	-0.106771	0.241057	-0.442928	0.657818	0.999969
npc1	PREDICTED: Niemann-Pick C1 protein	ENSDARG00000036038.6396	0	#N/A	2905.66	2952.06	3102.39	3200.95	3040.27	0.105715	0.0883176	1.19699	0.23131	0.999969
egfr	PREDICTED: epidermal growth factor receptor	ENSDARG00000036038.8245	0	#N/A	536.579	628.058	597.519	711.432	618.397	0.167737	0.169288	0.990836	0.321766	0.999969
LOC109637175	PREDICTED: matrix metalloproteinase-16-like isoform X1	ENSDARG00000058876.6	mmp16b	matrix metallopeptidase 16b (membrane-inserted)	91.0363	115.24	76.5295	97.4159	95.0554	-0.247303	0.380078	-0.650664	0.515263	0.999969
pter	PREDICTED: phosphotriesterase-related protein	ENSDARG00000036038.8907	0	#N/A	46.0536	34.572	53.9631	64.944	49.8832	0.562653	0.513829	1.09502	0.273508	0.999969
c1ql3	PREDICTED: complement C1q-like protein 3	ENSDARG00000036038.8916	0	#N/A	2.14203	12.4843	0	5.904	5.13259	-1.3144	1.81205	-0.725365	0.468228	0.999969
LOC109646739	PREDICTED: alanine aminotransferase 2-like	ENSDARG00000036038.8630	0	#N/A	375.926	385.093	417.969	380.808	389.949	0.0697288	0.19082	0.365417	0.7148	0.999969
fuz	PREDICTED: protein fuzzy homolog	ENSDARG00000079730.5	fuz	fuzzy planar cell polarity protein	89.9653	78.7473	117.738	70.848	89.3246	0.161501	0.408054	0.395784	0.692265	0.999969
LOC109645742	#N/A	#N/A	#N/A	#N/A	3050.25	2738.87	2955.22	2855.57	2899.98	0.00572894	0.0956024	0.0599247	0.952216	0.999969
LOC109645727	PREDICTED: afadin- and alpha-actinin-binding protein-like isoform X2	ENSDARG00000036038.7483	0	#N/A	525.868	538.747	476.838	616.968	539.605	0.0388781	0.180532	0.215353	0.829492	0.999969
LOC109637159	PREDICTED: mucolipin-3-like	ENSDARG00000078363.4	mcoln3a	mucolipin 3a	8.56812	4.80166	0	4.92	4.57245	-1.44045	1.8278	-0.788075	0.430653	0.999969
bcl10	PREDICTED: B-cell lymphoma/leukemia 10 isoform X2	ENSDARG00000077130.4	bcl10	BCL10 immune signaling adaptor	364.145	360.125	403.252	489.048	404.142	0.301042	0.194758	1.54572	0.122172	0.999969
LOC109641583	PREDICTED: protein CYR61-like	ENSDARG00000036038.2217	0	#N/A	3.21305	13.4447	0.981148	6.888	6.13171	-1.08758	1.55246	-0.700554	0.483581	0.999969
LOC109636838	PREDICTED: outer dense fiber protein 2-like isoform X1	ENSDARG00000028900.10	odf2a	outer dense fiber of sperm tails 2a	669.384	617.494	619.104	599.256	626.31	-0.0784993	0.15555	-0.504656	0.613801	0.999969
ift22	PREDICTED: intraflagellar transport protein 22 homolog	ENSDARG00000020822.7	ift22	intraflagellar transport 22 homolog (Chlamydomonas)	231.339	209.353	208.984	212.544	215.555	-0.0635382	0.249633	-0.254526	0.799089	0.999969
LOC109638202	#N/A	ENSDARG00000036038.11232	0	#N/A	2.14203	0	1.9623	1.968	1.51808	0.893216	2.91832	0.306072	0.75955	0.999969
LOC109641387	PREDICTED: G-protein coupled receptor 54	ENSDARG00000036038.1964	0	#N/A	2.14203	1.92067	3.92459	5.904	3.47282	1.27566	1.87199	0.681445	0.49559	0.999969
atp6v0b	PREDICTED: V-type proton ATPase 21 kDa proteolipid subunit	ENSDARG00000036038.7978	0	#N/A	2995.63	2953.02	2893.4	3090.74	2983.2	0.00862565	0.0906607	0.0951422	0.924202	0.999969
b4galt2	PREDICTED: beta-1,4-galactosyltransferase 2 isoform X1	ENSDARG00000036038.9062	0	#N/A	7.49711	14.405	26.491	20.664	17.2643	1.1006	0.878453	1.25289	0.210247	0.999969
ccdc24	PREDICTED: coiled-coil domain-containing protein 24	ENSDARG00000036038.9559	0	#N/A	0	0.960333	0	0.983999	0.486083	-0.0214938	4.99325	-0.00430458	0.996565	0.999969
LOC109641850	PREDICTED: E3 ubiquitin/ISG15 ligase TRIM25-like isoform X2	ENSDARG00000036038.2545	0	#N/A	1761.82	1776.62	1549.23	1681.66	1692.33	-0.131224	0.107731	-1.21807	0.223197	0.999969
LOC109641915	PREDICTED: protein THEM6-like	ENSDARG00000036038.2630	0	#N/A	323.447	264.091	292.382	238.128	279.512	-0.146236	0.235458	-0.621072	0.534552	0.999969
LOC109641926	PREDICTED: protein THEM6-like	ENSDARG00000036038.2641	0	#N/A	597.626	587.724	498.423	572.688	564.115	-0.14614	0.165703	-0.881939	0.37781	0.999969
LOC109638208	PREDICTED: E3 ubiquitin/ISG15 ligase TRIM25-like	ENSDARG00000098820.3	ftr67	finTRIM family, member 67	357.719	390.855	300.231	388.68	359.371	-0.120304	0.211538	-0.568712	0.569552	0.999969
LOC109641879	PREDICTED: elongation factor 1-delta-like isoform X4	ENSDARG00000036038.2577	0	#N/A	5731	5102.25	5280.54	5327.37	5360.29	-0.0300817	0.0853673	-0.35238	0.724553	0.999969
LOC109638906	PREDICTED: vasoactive intestinal polypeptide receptor 1-like	ENSDARG00000053708.7	ghrhrb	growth hormone releasing hormone receptor b	0	4.80166	0	0	1.20042	-3.73665	3.88301	-0.962309	0.335894	0.999969
LOC109647336	PREDICTED: pituitary adenylate cyclase-activating polypeptide type I receptor-like isoform X5	ENSDARG00000036038.9249	0	#N/A	29.9884	15.3653	25.5098	19.68	22.6359	-0.00117604	0.768723	-0.00152986	0.998779	0.999969
LOC109637103	PREDICTED: FYVE and coiled-coil domain-containing protein 1-like	ENSDARG00000104500.2	fyco1a	FYVE and coiled-coil domain containing 1a	0	1.92067	0	3.936	1.46417	1.01965	3.25568	0.31319	0.754136	0.999969
pde1c	PREDICTED: calcium/calmodulin-dependent 3\\',5\\'-cyclic nucleotide phosphodiesterase 1C	ENSDARG00000090398.3	CABZ01067973.1	phosphodiesterase 1C, calmodulin-dependent b	71.758	76.8266	52.0008	27.552	57.0344	-0.901488	0.50559	-1.78304	0.0745796	0.999969
vim	PREDICTED: vimentin isoform X2	ENSDARG00000036038.9181	0	#N/A	2.14203	0	0	0	0.535508	-2.56012	4.88723	-0.52384	0.60039	0.999969
LOC109638918	PREDICTED: oxygen-regulated protein 1-like	ENSDARG00000077687.5	rp1	RP1 axonemal microtubule associated	4.28406	0	1.9623	1.968	2.05359	-0.112401	2.56957	-0.043743	0.965109	0.999969
tcea1	PREDICTED: transcription elongation factor A protein 1 isoform X1	ENSDARG00000003531.13	tcea1	transcription elongation factor A (SII), 1	2329.46	2154.99	2238	2031.96	2188.6	-0.0704307	0.103766	-0.678747	0.497298	0.999969
LOC109638031	PREDICTED: regulator of G-protein signaling 20-like isoform X1	ENSDARG00000038859.6	rgs20	regulator of G protein signaling 20	0	0.960333	0	0	0.240083	-1.46565	4.99351	-0.293512	0.769131	0.999969
atp6v1h	PREDICTED: V-type proton ATPase subunit H isoform X1	ENSDARG00000036038.9472	0	#N/A	1560.47	1499.08	1370.66	1583.26	1503.37	-0.0505475	0.118221	-0.427569	0.668965	0.999969
LOC109641037	PREDICTED: charged multivesicular body protein 5	ENSDARG00000036038.1462	0	#N/A	986.405	731.774	846.73	850.176	853.771	-0.0168624	0.160634	-0.104974	0.916397	0.999969
bag1	PREDICTED: BAG family molecular chaperone regulator 1	ENSDARG00000036038.7217	0	#N/A	1074.23	1337.74	1352.02	1235.9	1249.97	0.100782	0.136018	0.740942	0.458729	0.999969
LOC109645491	PREDICTED: myosin regulatory light polypeptide 9-like	ENSDARG00000036038.7227	0	#N/A	103.888	109.478	95.1713	95.448	100.996	-0.162962	0.356478	-0.457145	0.647567	0.999969
LOC109646324	PREDICTED: myomesin-1-like isoform X1	ENSDARG00000036038.8182	0	#N/A	194.925	200.71	175.625	166.296	184.389	-0.210666	0.26748	-0.787597	0.430933	0.999969
LOC109644244	PREDICTED: phosphatidate phosphatase LPIN2-like isoform X1	ENSDARG00000036038.5717	0	#N/A	695.089	708.726	698.577	793.104	723.874	0.0874681	0.149486	0.585127	0.558463	0.999969
LOC109637736	PREDICTED: EMILIN-2-like	ENSDARG00000061196.7	emilin2a	elastin microfibril interfacer 2a	2885.31	2819.54	2872.8	2757.17	2833.7	-0.0189771	0.090551	-0.209574	0.834	0.999969
LOC109643796	PREDICTED: tyrosine-protein kinase yes	ENSDARG00000036038.5152	0	#N/A	1268.08	1249.39	1258.81	1328.4	1276.17	0.0394859	0.116844	0.337936	0.735411	0.999969
LOC109643810	PREDICTED: clusterin-like protein 1	ENSDARG00000036038.5171	0	#N/A	49.2667	45.1356	21.5852	57.072	43.2649	-0.262948	0.603215	-0.435911	0.662901	0.999969
LOC109638925	PREDICTED: collectin-12-like	ENSDARG00000061140.8	colec12	collectin sub-family member 12	2468.69	2387.39	2350.83	2586.93	2448.46	0.0241763	0.0984379	0.245599	0.805993	0.999969
stam	PREDICTED: signal transducing adapter molecule 1	ENSDARG00000036038.7361	0	#N/A	1688.99	1780.46	1855.35	1953.24	1819.51	0.134317	0.10472	1.28263	0.199621	0.999969
LOC109642458	PREDICTED: transmembrane protein 236-like	ENSDARG00000036038.3390	0	#N/A	0	0	1.9623	0	0.490574	2.39505	4.89241	0.489543	0.624457	0.999969
LOC109638934	PREDICTED: voltage-dependent L-type calcium channel subunit beta-2-like	ENSDARG00000055565.8	cacnb2b	calcium channel, voltage-dependent, beta 2b	0	0.960333	2.94344	1.968	1.46794	2.29443	3.06863	0.747705	0.454638	0.999969
LOC109647901	PREDICTED: macrophage mannose receptor 1-like	ENSDARG00000036038.9836	0	#N/A	3.21305	0	0.981148	0	1.04855	-1.70192	3.81825	-0.445733	0.65579	0.999969
LOC109638943	PREDICTED: MAM and LDL-receptor class A domain-containing protein 1-like	ENSDARG00000093629.3	ENSDARG00000093629.3	ch211-106h4.4 description	2.14203	5.762	1.9623	8.856	4.68058	0.445992	1.67458	0.266331	0.789984	0.999969
LOC109647324	PREDICTED: peptidyl-prolyl cis-trans isomerase FKBP1A-like	ENSDARG00000036038.9237	0	#N/A	10394.2	10249.6	9358.19	9599.9	9900.48	-0.122876	0.0701098	-1.75262	0.0796678	0.999969
LOC109637385	PREDICTED: plexin domain-containing protein 2-like isoform X1	ENSDARG00000059950.7	plxdc2	plexin domain containing 2	5.35508	13.4447	9.81148	8.856	9.3668	-0.0156949	1.16856	-0.013431	0.989284	0.999969
LOC109637378	PREDICTED: rab effector MyRIP-like isoform X1	ENSDARG00000075706.5	ENSDARG00000075706.5	ch211-106h4.9 description	8.56812	14.405	12.7549	18.696	13.606	0.449314	0.969632	0.463387	0.643087	0.999969
LOC109641822	PREDICTED: atypical chemokine receptor 4-like	ENSDARG00000036038.2515	0	#N/A	64.2609	39.3736	36.3025	39.36	44.8242	-0.451265	0.55052	-0.819706	0.412384	0.999969
LOC109637755	PREDICTED: transcription factor E2F5-like	ENSDARG00000038812.8	e2f5	E2F transcription factor 5	38.5565	28.81	36.3025	23.616	31.8212	-0.167225	0.644417	-0.259498	0.795251	0.999969
lrrcc1	PREDICTED: leucine-rich repeat and coiled-coil domain-containing protein 1	ENSDARG00000078535.6	lrrcc1	leucine rich repeat and coiled-coil centrosomal protein 1	775.415	844.132	847.712	826.56	823.455	0.0475006	0.139487	0.340537	0.733452	0.999969
LOC109641333	PREDICTED: RNA-binding Raly-like protein isoform X3	ENSDARG00000036038.1894	0	#N/A	97.4624	57.62	55.9254	56.088	66.7739	-0.466735	0.463358	-1.00729	0.313797	0.999969
LOC109638957	PREDICTED: uncharacterized protein LOC109638957	ENSDARG00000079302.4	and2	actinodin2	8.56812	0	0	1.968	2.63403	-2.11643	2.63167	-0.804215	0.421273	0.999969
LOC109637575	PREDICTED: COP9 signalosome complex subunit 9	ENSDARG00000045296.8	cops9	COP9 signalosome subunit 9	944.635	755.782	848.693	760.632	827.435	-0.0785187	0.155232	-0.505817	0.612985	0.999969
LOC109641438	PREDICTED: apolipoprotein D-like	ENSDARG00000036038.2028	0	#N/A	0	0.960333	0	0	0.240083	-1.46565	4.99351	-0.293512	0.769131	0.999969
LOC109641422	PREDICTED: apolipoprotein D-like	ENSDARG00000036038.2009	0	#N/A	0	9.60333	0	0	2.40083	-4.7363	3.01575	-1.57052	0.116293	0.999969
LOC109641609	PREDICTED: apolipoprotein D-like	ENSDARG00000036038.2245	0	#N/A	2.14203	1.92067	5.88689	1.968	2.97939	0.952324	2.01733	0.472073	0.636875	0.999969
samd7	PREDICTED: sterile alpha motif domain-containing protein 7	ENSDARG00000060354.8	samd7	sterile alpha motif domain containing 7	3.21305	18.2463	20.6041	16.728	14.6979	0.78892	1.01984	0.773573	0.439183	0.999969
sec62	PREDICTED: translocation protein SEC62	ENSDARG00000036038.7394	0	#N/A	2932.44	3199.83	3147.52	3186.19	3116.49	0.0463477	0.0914241	0.506953	0.612188	0.999969
LOC109647416	PREDICTED: NAD kinase-like isoform X1	ENSDARG00000036038.9339	0	#N/A	570.851	534.905	505.291	419.184	507.558	-0.257988	0.177823	-1.45081	0.146832	0.999969
gpr160	PREDICTED: probable G-protein coupled receptor 160	ENSDARG00000038700.4	gpr160	G protein-coupled receptor 160	50.3377	35.5323	26.491	45.264	39.4062	-0.257245	0.593736	-0.433265	0.664823	0.999969
skil	PREDICTED: ski-like protein	ENSDARG00000036038.6362	0	#N/A	2368.01	2742.71	2672.65	2921.49	2676.22	0.129951	0.104891	1.23891	0.215377	0.999969
prkci	PREDICTED: protein kinase C iota type	ENSDARG00000036038.9116	0	#N/A	1877.49	1953.32	2134.98	1989.65	1988.86	0.106459	0.102452	1.03911	0.298755	0.999969
phc3	PREDICTED: polyhomeotic-like protein 3 isoform X1	ENSDARG00000036038.2802	0	#N/A	0	3.84133	5.88689	3.936	3.41605	1.33593	2.05262	0.65084	0.51515	0.999969
tmem59	PREDICTED: transmembrane protein 59	ENSDARG00000036038.7680	0	#N/A	1846.43	2099.29	1820.03	1780.06	1886.45	-0.132712	0.108738	-1.22048	0.222283	0.999969
tceanc2	PREDICTED: transcription elongation factor A N-terminal and central domain-containing protein 2	ENSDARG00000036038.7691	0	#N/A	238.836	184.384	182.493	166.296	193.002	-0.277671	0.273748	-1.01433	0.310424	0.999969
cdcp2	PREDICTED: CUB domain-containing protein 2	ENSDARG00000036038.7669	0	#N/A	2.14203	0.960333	0	5.904	2.25159	0.934175	2.52995	0.369246	0.711944	0.999969
LOC109642216	#N/A	ENSDARG00000036038.11561	0	#N/A	42.8406	50.8976	50.0385	45.264	47.2602	0.0227688	0.519057	0.0438656	0.965011	0.999969
LOC109638972	PREDICTED: receptor-type tyrosine-protein phosphatase F-like	ENSDARG00000005754.13	ptprfb	protein tyrosine phosphatase receptor type Fb	3523.64	3580.12	3750.93	4170.19	3756.22	0.157068	0.0898147	1.7488	0.0803251	0.999969
ranbp3	PREDICTED: ran-binding protein 3 isoform X3	ENSDARG00000036038.7862	0	#N/A	1652.58	1670.98	1597.31	1579.32	1625.05	-0.0652791	0.106169	-0.614859	0.538648	0.999969
LOC109637191	PREDICTED: excitatory amino acid transporter 1-like	ENSDARG00000010096.9	slc1a6	solute carrier family 1 member 6	31.0594	25.929	22.5664	26.568	26.5307	-0.212845	0.688548	-0.309121	0.757229	0.999969
cib3	PREDICTED: calcium and integrin-binding family member 3 isoform X1	ENSDARG00000036038.2969	0	#N/A	8.56812	5.762	17.6607	7.872	9.96569	0.836701	1.14529	0.730559	0.465048	0.999969
LOC109644187	PREDICTED: ras-related protein Rab-8A-like	ENSDARG00000036038.5646	0	#N/A	2869.25	3094.19	2991.52	3107.47	3015.61	0.0321733	0.0918211	0.350391	0.726045	0.999969
LOC109645665	PREDICTED: tropomyosin alpha-1 chain-like isoform X1	ENSDARG00000036038.7415	0	#N/A	17723.2	15604.4	17554.7	17231.8	17028.5	0.0619154	0.0775751	0.798134	0.424793	0.999969
ap1m1	PREDICTED: AP-1 complex subunit mu-1 isoform X1	ENSDARG00000036038.9045	0	#N/A	2421.56	2483.42	2278.22	2474.76	2414.49	-0.0455133	0.097396	-0.467301	0.640284	0.999969
klf2	PREDICTED: Krueppel-like factor 2	ENSDARG00000040432.7	klf2b	Kruppel-like factor 2b	237.765	202.63	232.532	167.28	210.052	-0.138617	0.272664	-0.508383	0.611185	0.999969
LOC109645423	PREDICTED: epidermal growth factor receptor substrate 15-like 1 isoform X2	ENSDARG00000036038.7156	0	#N/A	1676.14	1608.56	1600.25	1749.55	1658.62	0.0284796	0.109699	0.259617	0.79516	0.999969
LOC109645752	PREDICTED: calreticulin-like	ENSDARG00000036038.7514	0	#N/A	7323.6	7224.58	7474.38	7504.96	7381.88	0.0421649	0.0725989	0.580793	0.56138	0.999969
LOC109637985	PREDICTED: retinal homeobox protein Rx2-like	ENSDARG00000040321.9	rx2	retinal homeobox gene 2	1.07102	0	17.6607	10.824	7.38892	4.80014	1.90361	2.52159	0.0116825	0.999969
LOC109638980	PREDICTED: LOW QUALITY PROTEIN: complexin-4-like	ENSDARG00000094889.5	cplx4c	complexin 4c	62.1189	57.62	49.0574	82.656	62.863	0.137896	0.4745	0.290612	0.771348	0.999969
LOC109638987	PREDICTED: excitatory amino acid transporter 4-like	ENSDARG00000010096.9	slc1a6	solute carrier family 1 member 6	164.936	104.676	106.945	109.224	121.445	-0.316479	0.352491	-0.897836	0.369273	0.999969
LOC109645295	PREDICTED: caytaxin-like	ENSDARG00000036038.6978	0	#N/A	650.106	655.907	592.613	583.512	620.535	-0.151174	0.153992	-0.981701	0.326247	0.999969
LOC109645320	#N/A	ENSDARG00000036038.11782	0	#N/A	788.267	762.504	722.125	633.696	726.648	-0.193642	0.149675	-1.29375	0.195752	0.999969
LOC109645305	PREDICTED: nicotinamide riboside kinase 2-like isoform X1	ENSDARG00000036038.6998	0	#N/A	153.155	122.923	122.643	125.952	131.168	-0.149989	0.32079	-0.467562	0.640098	0.999969
LOC109645284	PREDICTED: protein-lysine 6-oxidase-like	ENSDARG00000036038.6967	0	#N/A	6.42609	6.72233	15.6984	7.872	9.17969	0.841787	1.17758	0.714844	0.474705	0.999969
LOC109638021	PREDICTED: uncharacterized protein LOC109638021	ENSDARG00000097617.3	ENSDARG00000097617.3	ch211-178n15.1 description	322.376	356.283	330.647	400.488	352.448	0.106861	0.207698	0.514504	0.6069	0.999969
LOC109641472	PREDICTED: uncharacterized protein LOC109641472	ENSDARG00000036038.2074	0	#N/A	7.49711	5.762	2.94344	0.983999	4.29664	-1.75377	1.74449	-1.00532	0.314745	0.999969
LOC109641715	#N/A	ENSDARG00000036038.11525	0	#N/A	1.07102	0	0	0.983999	0.513754	-0.100981	4.98781	-0.0202456	0.983847	0.999969
LOC109644933	PREDICTED: unconventional myosin-IXb-like isoform X1	ENSDARG00000036038.6532	0	#N/A	10.7102	0	13.7361	11.808	9.06355	1.26917	1.40059	0.906167	0.364847	0.999969
mfsd14a	PREDICTED: hippocampus abundant transcript 1 protein	ENSDARG00000036038.5660	0	#N/A	2927.08	3133.57	3066.09	3320.01	3111.69	0.0752423	0.0931894	0.807413	0.419428	0.999969
LOC109643727	PREDICTED: insulin receptor-like	ENSDARG00000036038.5050	0	#N/A	1415.88	1266.68	1356.93	1250.66	1322.54	-0.0404186	0.121651	-0.33225	0.739701	0.999969
LOC109646696	PREDICTED: rho guanine nucleotide exchange factor 18-like isoform X1	ENSDARG00000036038.8586	0	#N/A	12.8522	3.84133	11.7738	3.936	8.10082	-0.0811097	1.30589	-0.0621109	0.950475	0.999969
sppl2b	PREDICTED: signal peptide peptidase-like 2B	ENSDARG00000036038.4316	0	#N/A	10988.6	12337.4	11483.4	12421	11807.6	0.0352087	0.0812824	0.433165	0.664895	0.999969
dapk3	PREDICTED: death-associated protein kinase 3	ENSDARG00000036038.4331	0	#N/A	3802.1	4161.12	4034.48	3954.69	3988.1	0.00444677	0.0870316	0.0510937	0.959251	0.999969
lrrc42	PREDICTED: leucine-rich repeat-containing protein 42 isoform X2	ENSDARG00000036038.7900	0	#N/A	229.197	304.425	244.306	256.824	258.688	-0.0921319	0.242907	-0.379289	0.704473	0.999969
yipf1	PREDICTED: protein YIPF1	ENSDARG00000036038.7920	0	#N/A	1048.52	1102.46	1009.6	1007.62	1042.05	-0.0928775	0.125652	-0.739163	0.459808	0.999969
ndc1	PREDICTED: nucleoporin NDC1	ENSDARG00000036038.9639	0	#N/A	1756.46	1694.99	1726.82	1617.7	1698.99	-0.0452493	0.107037	-0.422745	0.672481	0.999969
dcaf8	PREDICTED: DDB1- and CUL4-associated factor 8 isoform X4	ENSDARG00000036038.5422	0	#N/A	1368.76	1365.59	1425.61	1462.22	1405.55	0.0787963	0.111862	0.704408	0.481178	0.999969
LOC109644001	PREDICTED: guanine nucleotide exchange factor VAV3-like isoform X1	ENSDARG00000036038.5403	0	#N/A	78.1841	124.843	112.832	111.192	106.763	0.139294	0.371976	0.374471	0.708054	0.999969
[truncated: 22,242 more rows]

## Sheet: stat
Total genes	Up (logFoldChange ≥ 2)	Down (logFoldChange ≤ -2)	Up (logFoldChange ≥ 2, p value ≤ 0.05)	Down (logFoldChange ≤ -2, p value ≤ 0.05)
24241	829	833	38	39

## Sheet: Up(logFC)
Flounder Gene_id	Flounder description	Zebrafish Gene id	Zebrafish gene symbol	Zebrafish gene description	rVHSVWT_6h_1	rVHSVWT_6h_2	rVHSVP_6h_1	rVHSVP_6h_2	baseMean	log2FoldChange	lfcSE	stat	pvalue	padj
skor2	PREDICTED: SKI family transcriptional corepressor 2	ENSDARG00000062448.7	skor1b	SKI family transcriptional corepressor 1b	8.56812	12.4843	59.85	85.608	41.6276	2.78238	0.624675	4.45412	8.42366e-06	0.0630483
ctso	PREDICTED: cathepsin O	ENSDARG00000052855.7	ctso	cathepsin O	0	0	0	4.92	1.23	3.72085	3.84977	0.966513	0.333787	0.999969
gpm6a	PREDICTED: neuronal membrane glycoprotein M6-a	ENSDARG00000055455.6	gpm6aa	glycoprotein M6Aa	0	0	0	1.968	0.492	2.39885	4.89213	0.49035	0.623886	0.999969
LOC109626374	#N/A	ENSDARG00000036038.10451	0	#N/A	4.28406	1.92067	1.9623	30.504	9.66775	2.39648	1.40682	1.70347	0.0884799	0.999969
trnai-uau	#N/A	#N/A	#N/A	#N/A	2.14203	0.960333	13.7361	3.936	5.19361	2.52201	1.70544	1.4788	0.139194	0.999969
pcdh19	PREDICTED: protocadherin-19 isoform X7	ENSDARG00000034344.11	pcdh19	protocadherin 19	0	0	1.9623	1.968	0.982574	3.39697	3.80614	0.892497	0.372127	0.999969
LOC109624389	PREDICTED: protein eva-1 homolog C-like isoform X1	ENSDARG00000074285.8	ENSDARG00000074285.8	ch73-335m24.2 description	0	0	4.90574	0.983999	1.47243	3.98065	3.28708	1.211	0.225895	0.999969
trnav-uac	#N/A	#N/A	#N/A	#N/A	0	0.960333	9.81148	2.952	3.43095	3.66805	2.34103	1.56685	0.117149	0.999969
LOC109634237	PREDICTED: adhesion G-protein coupled receptor G4-like	ENSDARG00000105416.2	adgrg4a	adhesion G protein-coupled receptor G4a	0	0	5.88689	0	1.47172	3.97997	3.59377	1.10746	0.268094	0.999969
gdpd2	PREDICTED: glycerophosphoinositol inositolphosphodiesterase GDPD2 isoform X1	ENSDARG00000073870.6	gdpd2	glycerophosphodiester phosphodiesterase domain containing 2	0	0	3.92459	1.968	1.47315	3.9813	3.24387	1.22733	0.219698	0.999969
LOC109627412	PREDICTED: regulator of G-protein signaling 14-like isoform X2	ENSDARG00000021521.8	rgs14a	regulator of G protein signaling 14a	0	0	1.9623	0.983999	0.736574	2.98128	4.30707	0.692183	0.488822	0.999969
LOC109631751	PREDICTED: uncharacterized protein LOC109631751 isoform X2	ENSDARG00000079327.5	hmcn2	hemicentin 2	0	0	2.94344	0.983999	0.981861	3.39601	3.83292	0.886009	0.375613	0.999969
LOC109635318	PREDICTED: protocadherin alpha-2-like, partial	ENSDARG00000101318.2	pcdh2ab9	protocadherin 2 alpha b 9	0	1.92067	7.84918	0	2.44246	2.01021	2.69896	0.74481	0.456387	0.999969
LOC109635553	PREDICTED: protocadherin beta-1-like	ENSDARG00000098788.2	pcdh2g28	protocadherin 2 gamma 28	2.14203	1.92067	3.92459	14.76	5.68682	2.20272	1.59593	1.38021	0.167522	0.999969
tlx3	PREDICTED: T-cell leukemia homeobox protein 3	ENSDARG00000017615.8	tlx3b	T cell leukemia homeobox 3b	0	0	0	1.968	0.492	2.39885	4.89213	0.49035	0.623886	0.999969
trnaw-cca	#N/A	#N/A	#N/A	#N/A	0	0	1.9623	0	0.490574	2.39505	4.89241	0.489543	0.624457	0.999969
LOC109624290	PREDICTED: reticulon-4 receptor-like 2	ENSDARG00000052012.6	rtn4rl2a	reticulon 4 receptor-like 2 a	1.07102	0	0	5.904	1.74375	2.50298	3.17056	0.789444	0.429853	0.999969
LOC109624317	PREDICTED: P2X purinoceptor 3-like	ENSDARG00000115270.1	p2rx3a	purinergic receptor P2X, ligand-gated ion channel, 3a	5.35508	0.960333	3.92459	23.616	8.464	2.14081	1.41984	1.50779	0.131608	0.999969
LOC109636889	PREDICTED: peripherin-2-like	ENSDARG00000026926.10	rom1b	retinal outer segment membrane protein 1b	0	0	0	1.968	0.492	2.39885	4.89213	0.49035	0.623886	0.999969
LOC109636960	PREDICTED: inositol-trisphosphate 3-kinase A-like	ENSDARG00000053488.5	ENSDARG00000053488.5	ch73-22a13.3 description	0	0	3.92459	0	0.981148	3.395	4.21353	0.805737	0.420394	0.999969
LOC109637036	PREDICTED: potassium channel subfamily K member 2-like	ENSDARG00000103286.2	kcnk4a	potassium channel, subfamily K, member 4a	0	0	9.81148	0.983999	2.69887	4.85483	2.69069	1.80431	0.0711827	0.999969
LOC109645797	PREDICTED: gastrotropin-like	ENSDARG00000036038.7605	0	#N/A	0	0	0	1.968	0.492	2.39885	4.89213	0.49035	0.623886	0.999969
LOC109642215	PREDICTED: BTB/POZ domain-containing protein KCTD16-like	ENSDARG00000036038.3062	0	#N/A	0	0	0	1.968	0.492	2.39885	4.89213	0.49035	0.623886	0.999969
LOC109625290	PREDICTED: protocadherin-20-like	ENSDARG00000101910.2	pcdh20	protocadherin 20	0	0	1.9623	7.872	2.45857	4.72008	2.71549	1.73821	0.0821747	0.999969
trnaa-cgc	#N/A	#N/A	#N/A	#N/A	0	0	3.92459	0	0.981148	3.395	4.21353	0.805737	0.420394	0.999969
lrrtm2	PREDICTED: leucine-rich repeat transmembrane neuronal protein 2	ENSDARG00000071374.5	lrrtm2	leucine rich repeat transmembrane neuronal 2	0	0	1.9623	0.983999	0.736574	2.98128	4.30707	0.692183	0.488822	0.999969
LOC109641448	PREDICTED: actin-binding LIM protein 3-like isoform X1	ENSDARG00000036038.2410	0	#N/A	0	0	2.94344	2.952	1.47386	3.98195	3.23286	1.23171	0.218058	0.999969
pou3f4	PREDICTED: POU domain, class 3, transcription factor 4	ENSDARG00000112713.1	pou3f2b	POU class 3 homeobox 2b	0	0	3.92459	0	0.981148	3.395	4.21353	0.805737	0.420394	0.999969
LOC109629018	PREDICTED: dead end protein 1-like isoform X2	ENSDARG00000022813.9	dnd1	DND microRNA-mediated repression inhibitor 1	0	0	0	1.968	0.492	2.39885	4.89213	0.49035	0.623886	0.999969
nkx1-1	PREDICTED: NK1 transcription factor-related protein 1	ENSDARG00000099427.2	nkx1.2lb	NK1 transcription factor related 2-like,b	0	0	2.94344	0	0.735861	2.97995	4.74627	0.62785	0.530102	0.999969
LOC109624860	PREDICTED: F-BAR and double SH3 domains protein 1-like	ENSDARG00000091428.4	ENSDARG00000091428.4	ch211-176g13.8 description	0	0	0	1.968	0.492	2.39885	4.89213	0.49035	0.623886	0.999969
eno4	PREDICTED: enolase 4 isoform X2	ENSDARG00000070598.5	eno4	enolase 4	0	0	0	4.92	1.23	3.72085	3.84977	0.966513	0.333787	0.999969
LOC109635390	PREDICTED: uncharacterized protein LOC109635390	ENSDARG00000115161.1	CA	#N/A	0	0	3.92459	1.968	1.47315	3.9813	3.24387	1.22733	0.219698	0.999969
haao	PREDICTED: 3-hydroxyanthranilate 3,4-dioxygenase	ENSDARG00000076487.4	haao	3-hydroxyanthranilate 3,4-dioxygenase	0	0	1.9623	0	0.490574	2.39505	4.89241	0.489543	0.624457	0.999969
cunh2orf61	PREDICTED: uncharacterized protein C2orf61 homolog	ENSDARG00000089552.3	ENSDARG00000089552.3	ch211-93n23.7 description	3.21305	0	7.84918	10.824	5.47156	2.56899	1.72781	1.48685	0.137054	0.999969
vwc2	PREDICTED: brorin	ENSDARG00000076495.4	vwc2	von Willebrand factor C domain containing 2	1.07102	0	0.981148	6.888	2.23504	2.92568	2.71464	1.07774	0.281148	0.999969
LOC109630612	PREDICTED: interferon-induced, double-stranded RNA-activated protein kinase-like	ENSDARG00000068729.6	eif2ak2	eukaryotic translation initiation factor 2-alpha kinase 2	0	0	1.9623	0.983999	0.736574	2.98128	4.30707	0.692183	0.488822	0.999969
khdrbs2	PREDICTED: KH domain-containing, RNA-binding, signal transduction-associated protein 2	ENSDARG00000069469.6	khdrbs2	KH domain containing, RNA binding, signal transduction associated 2	0	3.84133	13.7361	9.83999	6.85435	2.58852	1.55777	1.66169	0.0965748	0.999969
gfral	PREDICTED: GDNF family receptor alpha-like	ENSDARG00000089709.3	gfral	GDNF family receptor alpha like	0	0	2.94344	3.936	1.71986	4.20462	3.04803	1.37945	0.167755	0.999969
LOC109631389	PREDICTED: uncharacterized protein LOC109631389	#N/A	0	#N/A	3.21305	0	9.81148	5.904	4.73213	2.3176	1.829	1.26714	0.205105	0.999969
LOC109629244	#N/A	ENSDARG00000036038.10615	0	#N/A	0	0	0	3.936	0.983999	3.39891	4.20875	0.807583	0.419331	0.999969
LOC109634734	PREDICTED: zinc finger matrin-type protein 4-like	ENSDARG00000074415.5	ENSDARG00000074415.5	171482 description	3.21305	0	6.86803	9.83999	4.98027	2.40686	1.79037	1.34434	0.178839	0.999969
LOC109634756	#N/A	ENSDARG00000036038.10999	0	#N/A	1.07102	1.92067	4.90574	8.856	4.18835	2.19335	1.80402	1.21581	0.224056	0.999969
LOC109633491	PREDICTED: cone cGMP-specific 3\\',5\\'-cyclic phosphodiesterase subunit alpha\\'-like	ENSDARG00000100397.2	pde6c	phosphodiesterase 6C, cGMP-specific, cone, alpha prime	0	0	0	3.936	0.983999	3.39891	4.20875	0.807583	0.419331	0.999969
LOC109631300	PREDICTED: uncharacterized protein LOC109631300 isoform X1	ENSDARG00000074779.5	alms1	ALMS1 centrosome and basal body associated protein	0	0	9.81148	0	2.45287	4.71694	2.9996	1.57252	0.11583	0.999969
LOC109631245	PREDICTED: putative pre-mRNA-splicing factor ATP-dependent RNA helicase DHX32	ENSDARG00000079029.5	dhx32b	DEAH (Asp-Glu-Ala-His) box polypeptide 32b	0	0	1.9623	0	0.490574	2.39505	4.89241	0.489543	0.624457	0.999969
LOC109635790	PREDICTED: uncharacterized protein LOC109635790	#N/A	0	#N/A	0	0	5.88689	0	1.47172	3.97997	3.59377	1.10746	0.268094	0.999969
olig3	PREDICTED: oligodendrocyte transcription factor 3	ENSDARG00000074253.6	olig3	oligodendrocyte transcription factor 3	0	0	3.92459	3.936	1.96515	4.39699	2.89751	1.51751	0.129139	0.999969
abcg8	PREDICTED: ATP-binding cassette sub-family G member 8	ENSDARG00000063059.9	abcg8	ATP-binding cassette, sub-family G (WHITE), member 8	1.07102	0	0.981148	3.936	1.49704	2.24083	3.08346	0.726727	0.467393	0.999969
LOC109630085	PREDICTED: beta-soluble NSF attachment protein isoform X1	ENSDARG00000013669.9	napba	N-ethylmaleimide-sensitive factor attachment protein, beta a	0	1.92067	11.7738	8.856	5.63761	3.38517	1.78546	1.89596	0.0579652	0.999969
LOC109646670	#N/A	ENSDARG00000036038.11848	0	#N/A	0	0	3.92459	3.936	1.96515	4.39699	2.89751	1.51751	0.129139	0.999969
LOC109637670	PREDICTED: cyclic nucleotide-gated cation channel beta-1-like isoform X1	ENSDARG00000097187.3	ENSDARG00000097187.3	ch211-153l6.6 description	0	1.92067	1.9623	15.744	4.90674	3.16988	1.96709	1.61146	0.10708	0.999969
ankrd45	PREDICTED: ankyrin repeat domain-containing protein 45 isoform X2	ENSDARG00000036038.2913	0	#N/A	0	0	3.92459	0	0.981148	3.395	4.21353	0.805737	0.420394	0.999969
LOC109647388	PREDICTED: capping protein, Arp2/3 and myosin-I linker protein 3-like isoform X4	ENSDARG00000036038.9308	0	#N/A	0	0	1.9623	3.936	1.47457	3.98259	3.2428	1.22813	0.219397	0.999969
LOC109643381	PREDICTED: uncharacterized protein LOC109643381	ENSDARG00000036038.4611	0	#N/A	0	0	0	4.92	1.23	3.72085	3.84977	0.966513	0.333787	0.999969
rnf212b	PREDICTED: RING finger protein 212B	ENSDARG00000036038.2950	0	#N/A	0	1.92067	0	9.83999	2.94017	2.33377	2.53651	0.920073	0.357534	0.999969
LOC109641196	PREDICTED: uncharacterized protein LOC109641196	ENSDARG00000036038.1699	0	#N/A	0	1.92067	1.9623	5.904	2.44674	2.00894	2.43242	0.825903	0.408859	0.999969
LOC109642109	PREDICTED: interleukin-5 receptor subunit alpha-like	ENSDARG00000036038.2902	0	#N/A	0	1.92067	0	7.872	2.44817	2.01404	2.69702	0.746764	0.455206	0.999969
pcdh8	PREDICTED: protocadherin-8	ENSDARG00000036038.9797	0	#N/A	0	0	0	6.888	1.722	4.20629	3.39109	1.2404	0.214828	0.999969
LOC109641985	PREDICTED: glutamate-rich protein 2-like	ENSDARG00000036038.2720	0	#N/A	0	0	0	1.968	0.492	2.39885	4.89213	0.49035	0.623886	0.999969
LOC109638501	PREDICTED: low-density lipoprotein receptor-related protein 8-like	ENSDARG00000070074.7	lrp8	low density lipoprotein receptor-related protein 8, apolipoprotein e receptor	0	0	1.9623	0.983999	0.736574	2.98128	4.30707	0.692183	0.488822	0.999969
LOC109641661	PREDICTED: transmembrane protein 125-like	ENSDARG00000036038.2308	0	#N/A	0	0	1.9623	0	0.490574	2.39505	4.89241	0.489543	0.624457	0.999969
LOC109638015	PREDICTED: regulator of G-protein signaling 21-like	ENSDARG00000036106.7	rgs18	regulator of G protein signaling 18	0	0	1.9623	0	0.490574	2.39505	4.89241	0.489543	0.624457	0.999969
LOC109643840	PREDICTED: LOW QUALITY PROTEIN: calsyntenin-2-like	ENSDARG00000036038.5204	0	#N/A	0	0	0	1.968	0.492	2.39885	4.89213	0.49035	0.623886	0.999969
LOC109637903	PREDICTED: phosphatidylinositol 4-phosphate 5-kinase type-1 gamma-like	ENSDARG00000100313.2	pip5k1cb	phosphatidylinositol-4-phosphate 5-kinase, type I, gamma b	0	0	0	1.968	0.492	2.39885	4.89213	0.49035	0.623886	0.999969
LOC109641016	PREDICTED: complement C1q-like protein 2	ENSDARG00000036038.1447	0	#N/A	0	0	0	1.968	0.492	2.39885	4.89213	0.49035	0.623886	0.999969
LOC109640684	#N/A	#N/A	#N/A	#N/A	0	0	0	3.936	0.983999	3.39891	4.20875	0.807583	0.419331	0.999969
[truncated: 762 more rows]

## Sheet: Down(logFC)
Flounder Gene_id	Flounder description	Zebrafish Gene id	Zebrafish gene symbol	Zebrafish gene description	rVHSVWT_6h_1	rVHSVWT_6h_2	rVHSVP_6h_1	rVHSVP_6h_2	baseMean	log2FoldChange	lfcSE	stat	pvalue	padj
[truncated: 833 more rows]

[truncated: 3 more sheets: Up(logFC, p.val), Down(logFC, p.val), DAVID]
