# Supplementary material for: Naturally occurring substitution in one amino acid in VHSV phosphoprotein enhances viral virulence in flounder
Source: PLoS Pathog. 2021 Jan 19;17(1):e1009213. doi: 10.1371/journal.ppat.1009213 (PMC7845975; doi:10.1371/journal.ppat.1009213)
Supplement: S3 Table — (XLSX) [file ppat.1009213.s006.xlsx]

## Sheet: Sheet1
Zebrafish gene symbol	log2FoldChange
	rVHSV-wild	rVHSV-P
ftr66	0.0657859	0.497003
ftr83	0.0420449	0.355958
mxa	0.29241	0.318166
trim25	-0.123419	0.188327
prkra	0.107936	0.153244
irf2	0.041119	0.149053
ifih1	0.196067	0.132962
ftr67	0.249663	0.12668
crfb2	0.142045	0.126369
ifi35	-0.109674	0.0999664
ifi44l	0.158646	0.0925177
isg20	0.151034	0.0872316
ifngr1l	0.044495	0.0698163
isg15	0.473611	0.0336289
irf1b	0.100457	-0.00622194
ifngr2	-0.00425919	-0.00731411
isg20l2	-0.0202065	-0.0154868
irf2bp1	-0.137544	-0.0585774
sting1	0.103155	-0.0696082
ifrd2	-0.0771872	-0.0847461
irf2bpl	-0.0420046	-0.108242
irf9	-0.264219	-0.130899
ifrd1	-0.0947662	-0.131926
irf1a	1.07991	-0.133068
irf7	0.123443	-0.167319
irf2bp2b	-0.100883	-0.224737
trim25l	-1.67529	-1.48489
irf4a	-1.88113	-2.69835
irf8	-0.147185	-2.97682
irf10	1.21041	-3.64455
ifitm5	-3.60927	-3.65776
